# Supplementary material for: The Abundance of Viroid-Like RNA Obelisk-S.s in Streptococcus sanguinis SK36 May Suffice for Evolutionary Persistence
Source: J Mol Evol. 2025 May 9;93(3):370–8. doi: 10.1007/s00239-025-10250-y (PMC12198308; doi:10.1007/s00239-025-10250-y)
Supplement: Supplementary file 1 — Supplementary file1 (xlsx 2482 kb) [file 239_2025_10250_MOESM1_ESM.xlsx]

## Sheet: SupplementaryDataFile_ranked_SK
RunID	SeqID	SeqType	locus_tag	product	length	eff_length	est_count	tpm	Rank
SRR23591539	Obelisk_000003	Obelisk	Obelisk_000003	Obelisk 000003	1137	916.983	470726	34258.3	1
SRR24302369	NC_009009.1	chromosome	SSA_RS11170	WXG100 family type VII secretion target	288	121.689	749654	97549.8	1
SRR20627698	NC_009009.1	chromosome	SSA_RS00730	50S ribosomal protein L36	117	17.3308	7000	29227.5	1
SRR23591549	Obelisk_000003	Obelisk	Obelisk_000003	Obelisk 000003	1137	921.341	932502	73343.7	1
SRR23591547	Obelisk_000003	Obelisk	Obelisk_000003	Obelisk 000003	1137	911.686	1717540	174419	1
SRR23591553	Obelisk_000003	Obelisk	Obelisk_000003	Obelisk 000003	1137	904.807	1748330	199451	1
SRR1713039	Obelisk_000003	Obelisk	Obelisk_000003	Obelisk 000003	1137	837.563	71041	437128	1
SRR23591545	Obelisk_000003	Obelisk	Obelisk_000003	Obelisk 000003	1137	917.361	574157	49120.9	1
SRR23591551	Obelisk_000003	Obelisk	Obelisk_000003	Obelisk 000003	1137	898.898	787396	42791.8	1
SRR23591555	Obelisk_000003	Obelisk	Obelisk_000003	Obelisk 000003	1137	898.114	1006820	68300.4	1
SRR23591541	Obelisk_000003	Obelisk	Obelisk_000003	Obelisk 000003	1137	925.954	469954	28302.1	1
SRR20627696	NC_009009.1	chromosome	SSA_RS11170	WXG100 family type VII secretion target	288	119.96	35008	19788	1
SRR23591557	Obelisk_000003	Obelisk	Obelisk_000003	Obelisk 000003	1137	906.782	723624	45610.5	1
SRR23591543	Obelisk_000003	Obelisk	Obelisk_000003	Obelisk 000003	1137	929.765	369240	27912.8	1
SRR20627697	NC_009009.1	chromosome	SSA_RS11170	WXG100 family type VII secretion target	288	124.038	110159	18854	1
SRR24302370	NC_009009.1	chromosome	SSA_RS11170	WXG100 family type VII secretion target	288	123.487	876796	96192.7	1
SRR24302371	NC_009009.1	chromosome	SSA_RS11170	WXG100 family type VII secretion target	288	127.964	862243	92844.7	1
SRR23591539	NC_009009.1	chromosome	SSA_RS10805	hypothetical protein	357	172.568	63384	24512	2
SRR24302369	NC_009009.1	chromosome	SSA_RS05090	30S ribosomal protein S20	237	83.714	323358	61164.7	2
SRR20627698	NC_009009.1	chromosome	SSA_RS00685	hypothetical protein	180	46.7009	16106	24956.1	2
SRR23591549	NC_009009.1	chromosome	SSA_RS01855	CPBP family intramembrane glutamic endopeptidase	747	550.44	282110	37140	2
SRR23591547	NC_009009.1	chromosome	SSA_RS01855	CPBP family intramembrane glutamic endopeptidase	747	566.839	327221	53445.8	2
SRR23591553	NC_009009.1	chromosome	SSA_RS01855	CPBP family intramembrane glutamic endopeptidase	747	557.16	221864	41103.3	2
SRR1713039	NC_009009.1	chromosome	SSA_RS01960	GNAT family N-acetyltransferase	486	193.792	1580	42018.3	2
SRR23591545	NC_009009.1	chromosome	SSA_RS01855	CPBP family intramembrane glutamic endopeptidase	747	539.913	166090	24143.3	2
SRR23591551	NC_009009.1	chromosome	SSA_RS11005	hypothetical protein	339	142.564	85359	29249.4	2
SRR23591555	NC_009009.1	chromosome	SSA_RS10805	hypothetical protein	357	158.493	73326	28187.2	2
SRR23591541	NC_009009.1	chromosome	SSA_RS10805	hypothetical protein	357	171.985	78376	25412.4	2
SRR20627696	NC_009009.1	chromosome	SSA_RS00730	50S ribosomal protein L36	117	17.1915	4835	19070.1	2
SRR23591557	NC_009009.1	chromosome	SSA_RS11005	hypothetical protein	339	150.784	74842	28368.9	2
SRR23591543	NC_009009.1	chromosome	SSA_RS10805	hypothetical protein	357	176.211	42828	17083	2
SRR20627697	NC_009009.1	chromosome	SSA_RS00685	hypothetical protein	180	46.9877	38819	17538.7	2
SRR24302370	NC_009009.1	chromosome	SSA_RS05090	30S ribosomal protein S20	237	84.4717	359325	57628.9	2
SRR24302371	NC_009009.1	chromosome	SSA_RS05090	30S ribosomal protein S20	237	87.1252	412792	65283.4	2
SRR23591539	NC_009009.1	chromosome	SSA_RS01855	CPBP family intramembrane glutamic endopeptidase	747	536.127	133107	16568.8	3
SRR24302369	NC_009009.1	chromosome	SSA_RS04095	30S ribosomal protein S21	177	45.6481	82982	28785.7	3
SRR20627698	NC_009009.1	chromosome	SSA_RS11170	WXG100 family type VII secretion target	288	122.511	31160	18405.1	3
SRR23591549	NC_009009.1	chromosome	SSA_RS10805	hypothetical protein	357	176.547	81759	33559	3
SRR23591547	NC_009009.1	chromosome	SSA_RS10805	hypothetical protein	357	184.119	105686	53143.5	3
SRR23591553	NC_009009.1	chromosome	SSA_RS10805	hypothetical protein	357	180.097	65428	37499.6	3
SRR1713039	NC_009009.1	chromosome	SSA_RS02260	HutD family protein	600	301	1968	33695.8	3
SRR23591545	NC_009009.1	chromosome	SSA_RS01850	CPBP family intramembrane glutamic endopeptidase	795	587.774	138384	18477.8	3
SRR23591551	NC_009009.1	chromosome	SSA_RS10805	hypothetical protein	357	156.821	70058	21823.9	3
SRR23591555	NC_009009.1	chromosome	SSA_RS01855	CPBP family intramembrane glutamic endopeptidase	747	525.052	198762	23064	3
SRR23591541	NC_009009.1	chromosome	SSA_RS01855	CPBP family intramembrane glutamic endopeptidase	747	543.722	213089	21854.3	3
SRR20627696	NC_009009.1	chromosome	SSA_RS00685	hypothetical protein	180	46.0501	12919	19022.6	3
SRR23591557	NC_009009.1	chromosome	SSA_RS01845	hypothetical protein	327	141.385	46551	18818.3	3
SRR23591543	NC_009009.1	chromosome	SSA_RS01855	CPBP family intramembrane glutamic endopeptidase	747	547.795	122898	15768.7	3
SRR20627697	NC_009009.1	chromosome	SSA_RS00730	50S ribosomal protein L36	117	17.6074	12764	15389.7	3
SRR24302370	NC_009009.1	chromosome	SSA_RS04095	30S ribosomal protein S21	177	45.8059	85221	25205.2	3
SRR24302371	NC_009009.1	chromosome	SSA_RS04095	30S ribosomal protein S21	177	46.6294	84498	24969.1	3
SRR23591539	NC_009009.1	chromosome	SSA_RS01850	CPBP family intramembrane glutamic endopeptidase	795	583.958	115297	13176.4	4
SRR24302369	NC_009009.1	chromosome	SSA_RS11195	50S ribosomal protein L33	150	31.5643	44054	22100.7	4
SRR20627698	NC_009009.1	chromosome	SSA_RS00675	type Z 30S ribosomal protein S14	186	50.3194	11740	16882.9	4
SRR23591549	NC_009009.1	chromosome	SSA_RS01850	CPBP family intramembrane glutamic endopeptidase	795	598.356	261533	31673.8	4
SRR23591547	NC_009009.1	chromosome	SSA_RS01850	CPBP family intramembrane glutamic endopeptidase	795	614.751	278915	42005.4	4
SRR23591553	NC_009009.1	chromosome	SSA_RS01850	CPBP family intramembrane glutamic endopeptidase	795	605.093	189778	32373.8	4
SRR1713039	NC_009009.1	chromosome	SSA_RS09975	30S ribosomal protein S9	393	124.75	538	22225.9	4
SRR23591545	NC_009009.1	chromosome	SSA_RS10805	hypothetical protein	357	171.791	37284	17033.2	4
SRR23591551	NC_009009.1	chromosome	SSA_RS01855	CPBP family intramembrane glutamic endopeptidase	747	522.144	146841	13738.3	4
SRR23591555	NC_009009.1	chromosome	SSA_RS01850	CPBP family intramembrane glutamic endopeptidase	795	572.793	179888	19134.1	4
SRR23591541	NC_009009.1	chromosome	SSA_RS01845	hypothetical protein	327	146.641	48515	18449.1	4
SRR20627696	NC_009009.1	chromosome	SSA_RS00675	type Z 30S ribosomal protein S14	186	49.5078	9545	13072.9	4
SRR23591557	NC_009009.1	chromosome	SSA_RS01855	CPBP family intramembrane glutamic endopeptidase	747	531.732	166647	17912.6	4
SRR23591543	NC_009009.1	chromosome	SSA_RS11170	WXG100 family type VII secretion target	288	120.071	22102	12937.9	4
SRR20627697	NC_009009.1	chromosome	SSA_RS00675	type Z 30S ribosomal protein S14	186	50.599	29348	12313.3	4
SRR24302370	NC_009009.1	chromosome	SSA_RS11195	50S ribosomal protein L33	150	31.648	44458	19031.2	4
SRR24302371	NC_009009.1	chromosome	SSA_RS11195	50S ribosomal protein L33	150	32.0577	52579	22599.3	4
SRR23591539	NC_009009.1	chromosome	SSA_RS01845	hypothetical protein	327	148.547	26072	11713	5
SRR24302369	NC_009009.1	chromosome	SSA_RS11190	50S ribosomal protein L32	183	49.0708	63054	20347.2	5
SRR20627698	NC_009009.1	chromosome	SSA_RS00650	50S ribosomal protein L29	207	63.5102	13742	15657.4	5
SRR23591549	NC_009009.1	chromosome	SSA_RS01845	hypothetical protein	327	151.16	51743	24805.5	5
SRR23591547	NC_009009.1	chromosome	SSA_RS01860	TetR/AcrR family transcriptional regulator	639	459.042	145220	29289.1	5
SRR23591553	NC_009009.1	chromosome	SSA_RS01860	TetR/AcrR family transcriptional regulator	639	449.56	79962	18359.7	5
SRR1713039	NC_009009.1	chromosome	SSA_RS09295	ribosome maturation factor RimP	534	237.138	481	10453.5	5
SRR23591545	NC_009009.1	chromosome	SSA_RS11445	DUF1700 domain-containing protein	600	394.254	79856	15896.7	5
SRR23591551	NC_009009.1	chromosome	SSA_RS01845	hypothetical protein	327	133.214	32063	11757.9	5
SRR23591555	NC_009009.1	chromosome	SSA_RS01845	hypothetical protein	327	134.65	37431	16936.7	5
SRR23591541	NC_009009.1	chromosome	SSA_RS01850	CPBP family intramembrane glutamic endopeptidase	795	591.665	188282	17745.4	5
SRR20627696	NC_009009.1	chromosome	SSA_RS00650	50S ribosomal protein L29	207	62.5798	10825	11729.1	5
SRR23591557	NC_009009.1	chromosome	SSA_RS09965	DUF1269 domain-containing protein	609	395.694	110021	15891.7	5
SRR23591543	NC_009009.1	chromosome	SSA_RS10330	type I glyceraldehyde-3-phosphate dehydrogenase	1008	800.765	129693	11383.6	5
SRR20627697	NC_009009.1	chromosome	SSA_RS11195	50S ribosomal protein L33	150	30.8458	17626	12131	5
SRR24302370	NC_009009.1	chromosome	SSA_RS11190	50S ribosomal protein L32	183	49.3397	61391	16856.7	5
SRR24302371	NC_009009.1	chromosome	SSA_RS11190	50S ribosomal protein L32	183	50.2349	71584	19634.8	5
SRR23591539	NC_009009.1	chromosome	SSA_RS01860	TetR/AcrR family transcriptional regulator	639	429.355	67949	10561.5	6
SRR24302369	NC_009009.1	chromosome	SSA_RS07540	DUF3270 family protein	303	133.907	141799	16768.2	6
SRR20627698	NC_009009.1	chromosome	SSA_RS00655	30S ribosomal protein S17	261	101.523	17684	12604.6	6
SRR23591549	NC_009009.1	chromosome	SSA_RS01860	TetR/AcrR family transcriptional regulator	639	443.095	129097	21113.1	6
SRR23591547	NC_009009.1	chromosome	SSA_RS01845	hypothetical protein	327	157.193	48936	28822.2	6
SRR23591553	NC_009009.1	chromosome	SSA_RS01845	hypothetical protein	327	154.576	27259	18202.7	6
SRR1713039	NC_009009.1	chromosome	SSA_RS00360	GntR family transcriptional regulator	717	417.569	758	9355.29	6
SRR23591545	NC_009009.1	chromosome	SSA_RS01845	hypothetical protein	327	147.778	29566	15702.1	6
SRR23591551	NC_009009.1	chromosome	SSA_RS01850	CPBP family intramembrane glutamic endopeptidase	795	569.93	129684	11115.9	6
SRR23591555	NC_009009.1	chromosome	SSA_RS10330	type I glyceraldehyde-3-phosphate dehydrogenase	1008	769.114	172217	13642.3	6
SRR23591541	NC_009009.1	chromosome	SSA_RS01860	TetR/AcrR family transcriptional regulator	639	436.393	120123	15349.8	6
SRR20627696	Obelisk_000003	Obelisk	Obelisk_000003	Obelisk 000003	1137	938.613	158197	11428.3	6
SRR23591557	NC_009009.1	chromosome	SSA_RS10805	hypothetical protein	357	165.469	44790	15471	6
SRR23591543	NC_009009.1	chromosome	SSA_RS01850	CPBP family intramembrane glutamic endopeptidase	795	595.743	93620	11045.3	6
SRR20627697	Obelisk_000003	Obelisk	Obelisk_000003	Obelisk 000003	1137	950.066	525912	11751.6	6
SRR24302370	NC_009009.1	chromosome	SSA_RS10265	hypothetical protein	258	99.9914	117182	15876.8	6
SRR24302371	NC_009009.1	chromosome	SSA_RS07540	DUF3270 family protein	303	141.138	182817	17847.9	6
SRR23591539	NC_009009.1	chromosome	SSA_RS01660	MerR family transcriptional regulator	366	179.903	25168	9336.19	7
SRR24302369	NC_009009.1	chromosome	SSA_RS05185	DUF6556 family protein	417	238.121	226133	15037.7	7
SRR20627698	NC_009009.1	chromosome	SSA_RS11190	50S ribosomal protein L32	183	48.5406	8389	12506	7
SRR23591549	NC_009009.1	chromosome	SSA_RS10330	type I glyceraldehyde-3-phosphate dehydrogenase	1008	792.341	121524	11114.3	7
SRR23591547	NC_009009.1	chromosome	SSA_RS00310	hypothetical protein	84	10.5636	1621	14207	7
SRR23591553	NC_009009.1	chromosome	SSA_RS10330	type I glyceraldehyde-3-phosphate dehydrogenase	1008	775.807	97913	13027.4	7
SRR1713039	NC_009009.1	chromosome	SSA_RS10330	type I glyceraldehyde-3-phosphate dehydrogenase	1008	708.563	1273	9259.06	7
SRR23591545	NC_009009.1	chromosome	SSA_RS01860	TetR/AcrR family transcriptional regulator	639	432.672	76081	13800.5	7
SRR23591551	NC_009009.1	chromosome	SSA_RS10515	CsbD family protein	204	50.5142	11343	10969.6	7
SRR23591555	NC_009009.1	chromosome	SSA_RS01860	TetR/AcrR family transcriptional regulator	639	418.31	76403	11128	7
SRR23591541	NC_009009.1	chromosome	SSA_RS01660	MerR family transcriptional regulator	366	179.702	36278	11257.5	7
SRR20627696	NC_009009.1	chromosome	SSA_RS00655	30S ribosomal protein S17	261	99.6957	16296	11083.5	7
SRR23591557	NC_009009.1	chromosome	SSA_RS01850	CPBP family intramembrane glutamic endopeptidase	795	579.542	147729	14569.2	7
SRR23591543	NC_009009.1	chromosome	SSA_RS01860	TetR/AcrR family transcriptional regulator	639	440.378	62620	9994.38	7
SRR20627697	NC_009009.1	chromosome	SSA_RS05090	30S ribosomal protein S20	237	84.7074	46786	11725.5	7
SRR24302370	NC_009009.1	chromosome	SSA_RS10330	type I glyceraldehyde-3-phosphate dehydrogenase	1008	828.594	856251	13999.9	7
SRR24302371	NC_009009.1	chromosome	SSA_RS05185	DUF6556 family protein	417	248.859	282638	15649.2	7
SRR23591539	NC_009009.1	chromosome	SSA_RS00310	hypothetical protein	84	11.0157	1522	9220.68	8
SRR24302369	NC_009009.1	chromosome	SSA_RS10330	type I glyceraldehyde-3-phosphate dehydrogenase	1008	824.075	737277	14167	8
SRR20627698	NC_009009.1	chromosome	SSA_RS00630	30S ribosomal protein S19	282	117.674	17893	11003.1	8
SRR23591549	NC_009009.1	chromosome	SSA_RS09965	DUF1269 domain-containing protein	609	413.48	58133	10188.3	8
SRR23591547	NC_009009.1	chromosome	SSA_RS10330	type I glyceraldehyde-3-phosphate dehydrogenase	1008	782.686	69197	8185.25	8
SRR23591553	NC_009009.1	chromosome	SSA_RS00310	hypothetical protein	84	10.3816	1112	11056.3	8
SRR1713039	NC_009009.1	chromosome	SSA_RS11485	TetR/AcrR family transcriptional regulator C-terminal domain-containing protein	530	233.392	386	8523.5	8
SRR23591545	NC_009009.1	chromosome	SSA_RS11450	DUF4097 family beta strand repeat-containing protein	1041	821.361	124372	11884	8
SRR23591551	NC_009009.1	chromosome	SSA_RS09965	DUF1269 domain-containing protein	609	386.108	86688	10968	8
SRR23591555	NC_009009.1	chromosome	SSA_RS00310	hypothetical protein	84	11.7514	2071	10737.3	8
SRR23591541	NC_009009.1	chromosome	SSA_RS09965	DUF1269 domain-containing protein	609	406.926	66646	9132.97	8
SRR20627696	NC_009009.1	chromosome	SSA_RS11190	50S ribosomal protein L32	183	47.855	7814	11071.8	8
SRR23591557	NC_009009.1	chromosome	SSA_RS10330	type I glyceraldehyde-3-phosphate dehydrogenase	1008	777.782	159134	11693.9	8
SRR23591543	NC_009009.1	chromosome	SSA_RS01660	MerR family transcriptional regulator	366	183.923	26116	9980.2	8
SRR20627697	NC_009009.1	chromosome	SSA_RS11190	50S ribosomal protein L32	183	48.857	26380	11462.7	8
SRR24302370	NC_009009.1	chromosome	SSA_RS07540	DUF3270 family protein	303	136.201	125882	12521.2	8
SRR24302371	NC_009009.1	chromosome	SSA_RS03455	HU family DNA-binding protein	276	117.86	113646	13286.2	8
SRR23591539	NC_009009.1	chromosome	SSA_RS09750	class II fructose-bisphosphate aldolase	882	670.373	91187	9077.69	9
SRR24302369	NC_009009.1	chromosome	SSA_RS03455	HU family DNA-binding protein	276	112.289	98478	13887.2	9
SRR20627698	NC_009009.1	chromosome	SSA_RS00665	50S ribosomal protein L24	306	137.027	20531	10842.2	9
SRR23591549	NC_009009.1	chromosome	SSA_RS10280	ATP-dependent Clp protease ATP-binding subunit	2139	1923.34	233741	8806.68	9
SRR23591547	NC_009009.1	chromosome	SSA_RS09825	molecular chaperone DnaK	1830	1604.69	131190	7569.08	9
SRR23591553	NC_009009.1	chromosome	SSA_RS09750	class II fructose-bisphosphate aldolase	882	690.295	66111	9885.73	9
SRR1713039	NC_009009.1	chromosome	SSA_RS01460	metal ABC transporter ATP-binding protein	750	450.564	657	7514.94	9
SRR23591545	NC_009009.1	chromosome	SSA_RS00310	hypothetical protein	84	10.8074	1538	11168.9	9
SRR23591551	NC_009009.1	chromosome	SSA_RS03265	Dps family protein	516	297.206	55686	9153.05	9
SRR23591555	NC_009009.1	chromosome	SSA_RS09750	class II fructose-bisphosphate aldolase	882	658.846	112755	10426.9	9
SRR23591541	NC_009009.1	chromosome	SSA_RS09750	class II fructose-bisphosphate aldolase	882	678.353	110790	9107.48	9
SRR20627696	NC_009009.1	chromosome	SSA_RS05090	30S ribosomal protein S20	237	82.6707	12401	10171.3	9
SRR23591557	NC_009009.1	chromosome	SSA_RS01860	TetR/AcrR family transcriptional regulator	639	424.983	83818	11272.5	9
SRR23591543	NC_009009.1	chromosome	SSA_RS11445	DUF1700 domain-containing protein	600	401.895	54122	9465.19	9
SRR20627697	NC_009009.1	chromosome	SSA_RS00650	50S ribosomal protein L29	207	63.8138	33249	11061.2	9
SRR24302370	NC_009009.1	chromosome	SSA_RS03455	HU family DNA-binding protein	276	113.874	99998	11896.8	9
SRR24302371	NC_009009.1	chromosome	SSA_RS10330	type I glyceraldehyde-3-phosphate dehydrogenase	1008	836.184	774979	12770.4	9
SRR23591539	NC_009009.1	chromosome	SSA_RS10330	type I glyceraldehyde-3-phosphate dehydrogenase	1008	787.983	106475	9017.57	10
SRR24302369	NC_009009.1	chromosome	SSA_RS07020	DUF3042 family protein	171	42.3151	30060	11248.9	10
SRR20627698	Obelisk_000003	Obelisk	Obelisk_000003	Obelisk 000003	1137	943.796	123599	9476.56	10
SRR23591549	NC_009009.1	chromosome	SSA_RS11005	hypothetical protein	339	161.192	19486	8760.18	10
SRR23591547	NC_009009.1	chromosome	SSA_RS01275	chaperonin GroEL	1623	1397.69	103694	6868.73	10
SRR23591553	NC_009009.1	chromosome	SSA_RS10280	ATP-dependent Clp protease ATP-binding subunit	2139	1906.81	159814	8651.23	10
SRR1713039	NC_009009.1	chromosome	SSA_RS07360	EbsA family protein	489	196.381	284	7453.07	10
SRR23591545	NC_009009.1	chromosome	SSA_RS10330	type I glyceraldehyde-3-phosphate dehydrogenase	1008	788.361	107817	10733.4	10
SRR23591551	NC_009009.1	chromosome	SSA_RS01860	TetR/AcrR family transcriptional regulator	639	415.455	71784	8440.77	10
SRR23591555	NC_009009.1	chromosome	SSA_RS11005	hypothetical protein	339	144.107	21927	9270.41	10
SRR23591541	NC_009009.1	chromosome	SSA_RS10330	type I glyceraldehyde-3-phosphate dehydrogenase	1008	796.954	125451	8777.97	10
SRR20627696	NC_009009.1	chromosome	SSA_RS11195	50S ribosomal protein L33	150	30.1087	4471	10068.9	10
SRR23591557	NC_009009.1	chromosome	SSA_RS09750	class II fructose-bisphosphate aldolase	882	665.703	118185	10147	10
SRR23591543	NC_009009.1	chromosome	SSA_RS09750	class II fructose-bisphosphate aldolase	882	682.351	89647	9234.14	10
SRR20627697	NC_009009.1	chromosome	SSA_RS00655	30S ribosomal protein S17	261	102.773	52228	10788.6	10
SRR24302370	NC_009009.1	chromosome	SSA_RS05185	DUF6556 family protein	417	242.018	206680	11569.5	10
SRR24302371	NC_009009.1	chromosome	SSA_RS10265	hypothetical protein	258	103.237	93235	12444	10
SRR23591539	NC_009009.1	chromosome	SSA_RS11445	DUF1700 domain-containing protein	600	391.287	42603	7266.14	11
SRR24302369	NC_009009.1	chromosome	SSA_RS03855	glutaredoxin-like protein NrdH	219	71.6097	46112	10196.7	11
SRR20627698	NC_009009.1	chromosome	SSA_RS07440	elongation factor Tu	1197	1003.8	129160	9311	11
SRR23591549	NC_009009.1	chromosome	SSA_RS09750	class II fructose-bisphosphate aldolase	882	684.558	76079	8053.56	11
SRR23591547	NC_009009.1	chromosome	SSA_RS10280	ATP-dependent Clp protease ATP-binding subunit	2139	1913.69	124744	6035.05	11
SRR23591553	NC_009009.1	chromosome	SSA_RS11445	DUF1700 domain-containing protein	600	410.968	34418	8644.65	11
SRR1713039	NC_009009.1	chromosome	SSA_RS03725	dipeptidase	1338	1038.56	1304	6470.86	11
SRR23591545	NC_009009.1	chromosome	SSA_RS09750	class II fructose-bisphosphate aldolase	882	674.165	81911	9535.68	11
SRR23591551	NC_009009.1	chromosome	SSA_RS01660	MerR family transcriptional regulator	366	164.185	28216	8395.38	11
SRR23591555	NC_009009.1	chromosome	SSA_RS11445	DUF1700 domain-containing protein	600	380.196	57624	9234.22	11
SRR23591541	NC_009009.1	chromosome	SSA_RS03860	phosphocarrier protein HPr	264	96.9581	13668	7860.93	11
SRR20627696	NC_009009.1	chromosome	SSA_RS00665	50S ribosomal protein L24	306	134.299	18042	9109.24	11
SRR23591557	NC_009009.1	chromosome	SSA_RS11445	DUF1700 domain-containing protein	600	387.02	63955	9444.87	11
SRR23591543	NC_009009.1	chromosome	SSA_RS01845	hypothetical protein	327	151.33	16904	7851.15	11
SRR20627697	NC_009009.1	chromosome	SSA_RS07440	elongation factor Tu	1197	1010.07	417411	8773.08	11
SRR24302370	NC_009009.1	chromosome	SSA_RS07020	DUF3042 family protein	171	42.419	33771	10785.7	11
SRR24302371	NC_009009.1	chromosome	SSA_RS03855	glutaredoxin-like protein NrdH	219	74.0466	61551	11453.7	11
SRR23591539	NC_009009.1	chromosome	SSA_RS00685	hypothetical protein	180	46.2945	4820	6948.27	12
SRR24302369	NC_009009.1	chromosome	SSA_RS10265	hypothetical protein	258	98.6636	62919	10098.1	12
SRR20627698	NC_009009.1	chromosome	SSA_RS05235	ribosomal-processing cysteine protease Prp	345	169.894	21539	9174.05	12
SRR23591549	NC_009009.1	chromosome	SSA_RS01660	MerR family transcriptional regulator	366	184.372	19089	7502.78	12
SRR23591547	NC_009009.1	chromosome	SSA_RS11445	DUF1700 domain-containing protein	600	420.218	26640	5869.37	12
SRR23591553	NC_009009.1	chromosome	SSA_RS01275	chaperonin GroEL	1623	1390.81	115132	8544.74	12
SRR1713039	NC_009009.1	chromosome	SSA_RS10775	hypothetical protein	489	196.381	235	6167.15	12
SRR23591545	NC_009009.1	chromosome	SSA_RS11440	PadR family transcriptional regulator	339	157.237	16639	8305.15	12
SRR23591551	NC_009009.1	chromosome	SSA_RS10535	GlsB/YeaQ/YmgE family stress response membrane protein	240	71.4894	11766	8040.17	12
SRR23591555	NC_009009.1	chromosome	SSA_RS09825	molecular chaperone DnaK	1830	1591.11	211041	8081.08	12
SRR23591541	NC_009009.1	chromosome	SSA_RS11445	DUF1700 domain-containing protein	600	398.111	45877	6426.04	12
SRR20627696	NC_009009.1	chromosome	SSA_RS07440	elongation factor Tu	1197	998.613	132215	8977.47	12
SRR23591557	NC_009009.1	chromosome	SSA_RS01660	MerR family transcriptional regulator	366	172.912	26299	8692.99	12
SRR23591543	NC_009009.1	chromosome	SSA_RS01960	GNAT family N-acetyltransferase	486	291.943	31185	7507.86	12
SRR20627697	NC_009009.1	chromosome	SSA_RS00630	30S ribosomal protein S19	282	119.18	46555	8292.8	12
SRR24302370	NC_009009.1	chromosome	SSA_RS03855	glutaredoxin-like protein NrdH	219	71.9482	47391	8923.6	12
SRR24302371	NC_009009.1	chromosome	SSA_RS07020	DUF3042 family protein	171	43.205	35246	11240.7	12
SRR23591539	NC_009009.1	chromosome	SSA_RS09965	DUF1269 domain-containing protein	609	400.037	40950	6831.44	13
SRR24302369	Obelisk_000003	Obelisk	Obelisk_000003	Obelisk 000003	1137	953.075	567164	9423.17	13
SRR20627698	NC_009009.1	chromosome	SSA_RS07335	50S ribosomal protein L35	201	59.6855	7444	9025.09	13
SRR23591549	NC_009009.1	chromosome	SSA_RS11445	DUF1700 domain-containing protein	600	404.63	41635	7456.49	13
SRR23591547	NC_009009.1	chromosome	SSA_RS09965	DUF1269 domain-containing protein	609	429.16	26804	5782.47	13
SRR23591553	NC_009009.1	chromosome	SSA_RS09965	DUF1269 domain-containing protein	609	419.849	34036	8367.87	13
SRR1713039	NC_009009.1	chromosome	SSA_RS09980	50S ribosomal protein L13	447	162.006	138	4389.99	13
SRR23591545	NC_009009.1	chromosome	SSA_RS09965	DUF1269 domain-containing protein	609	403.096	40276	7841.76	13
SRR23591551	NC_009009.1	chromosome	SSA_RS10330	type I glyceraldehyde-3-phosphate dehydrogenase	1008	769.898	123357	7827.24	13
SRR23591555	NC_009009.1	chromosome	SSA_RS09965	DUF1269 domain-containing protein	609	388.976	49649	7776.63	13
SRR23591541	NC_009009.1	chromosome	SSA_RS00310	hypothetical protein	84	10.2127	1007	5498.47	13
SRR20627696	NC_009009.1	chromosome	SSA_RS00630	30S ribosomal protein S19	282	115.265	14555	8562.19	13
SRR23591557	NC_009009.1	chromosome	SSA_RS03860	phosphocarrier protein HPr	264	94.2504	13691	8302.45	13
SRR23591543	NC_009009.1	chromosome	SSA_RS03860	phosphocarrier protein HPr	264	101.721	10482	7242.7	13
SRR20627697	NC_009009.1	chromosome	SSA_RS00665	50S ribosomal protein L24	306	138.838	53707	8212.21	13
SRR24302370	Obelisk_000003	Obelisk	Obelisk_000003	Obelisk 000003	1137	957.594	629870	8911.15	13
SRR24302371	NC_009009.1	chromosome	SSA_RS08915	DUF960 domain-containing protein	318	154.727	111873	9962.67	13
SRR23591539	NC_009009.1	chromosome	SSA_RS01960	GNAT family N-acetyltransferase	486	283.57	28411	6686.29	14
SRR24302369	NC_009009.1	chromosome	SSA_RS03365	DUF1827 family protein	303	133.907	73817	8729.08	14
SRR20627698	NC_009009.1	chromosome	SSA_RS06245	type B 50S ribosomal protein L31	243	88.1664	10985	9015.93	14
SRR23591549	NC_009009.1	chromosome	SSA_RS01275	chaperonin GroEL	1623	1407.34	116391	5993.13	14
SRR23591547	NC_009009.1	chromosome	SSA_RS09750	class II fructose-bisphosphate aldolase	882	700.574	43367	5731.1	14
SRR23591553	NC_009009.1	chromosome	SSA_RS09680	50S ribosomal protein L28	189	51.4774	3890	7800.14	14
SRR1713039	NC_009009.1	chromosome	SSA_RS10615	NAD(P)H-dependent glycerol-3-phosphate dehydrogenase	1023	723.563	583	4152.5	14
SRR23591545	NC_009009.1	chromosome	SSA_RS01660	MerR family transcriptional regulator	366	179.135	17137	7508.09	14
SRR23591551	NC_009009.1	chromosome	SSA_RS09750	class II fructose-bisphosphate aldolase	882	655.976	102101	7603.62	14
SRR23591555	NC_009009.1	chromosome	SSA_RS10280	ATP-dependent Clp protease ATP-binding subunit	2139	1900.11	238281	7640.35	14
SRR23591541	NC_009009.1	chromosome	SSA_RS01960	GNAT family N-acetyltransferase	486	288.239	27059	5234.94	14
SRR20627696	NC_009009.1	chromosome	SSA_RS06245	type B 50S ribosomal protein L31	243	86.8398	10686	8343.86	14
SRR23591557	NC_009009.1	chromosome	SSA_RS01275	chaperonin GroEL	1623	1392.78	175284	7193.06	14
SRR23591543	NC_009009.1	chromosome	SSA_RS11450	DUF4097 family beta strand repeat-containing protein	1041	833.765	82436	6949.31	14
SRR20627697	NC_009009.1	chromosome	SSA_RS00725	translation initiation factor IF-1	219	71.9353	26682	7874.34	14
SRR24302370	NC_009009.1	chromosome	SSA_RS09750	class II fructose-bisphosphate aldolase	882	704.99	417470	8022.44	14
SRR24302371	NC_009009.1	chromosome	SSA_RS09610	hypothetical protein	216	71.946	48396	9268.69	14
SRR23591539	NC_009009.1	chromosome	SSA_RS00730	50S ribosomal protein L36	117	17.0935	1578	6160.77	15
SRR24302369	NC_009009.1	chromosome	SSA_RS10460	50S ribosomal protein L34	135	24.764	12689	8113.74	15
SRR20627698	NC_009009.1	chromosome	SSA_RS00605	30S ribosomal protein S10	309	139.495	16744	8685.88	15
SRR23591549	NC_009009.1	chromosome	SSA_RS03265	Dps family protein	516	322.566	24610	5528.74	15
SRR23591547	NC_009009.1	chromosome	SSA_RS01455	metal ABC transporter permease	864	682.955	33567	4550.43	15
SRR23591553	NC_009009.1	chromosome	SSA_RS09825	molecular chaperone DnaK	1830	1597.81	119010	7688.27	15
SRR1713039	NC_009009.1	chromosome	SSA_RS02740	ethanolamine utilization protein EutH	1095	795.563	601	3893.29	15
SRR23591545	NC_009009.1	chromosome	SSA_RS10280	ATP-dependent Clp protease ATP-binding subunit	2139	1919.36	166071	6790.67	15
SRR23591551	NC_009009.1	chromosome	SSA_RS10990	hypothetical protein	492	274.904	39988	7106.03	15
SRR23591555	NC_009009.1	chromosome	SSA_RS01660	MerR family transcriptional regulator	366	165.881	20662	7588.89	15
SRR23591541	NC_009009.1	chromosome	SSA_RS10280	ATP-dependent Clp protease ATP-binding subunit	2139	1927.95	179275	5185.33	15
SRR20627696	NC_009009.1	chromosome	SSA_RS00725	translation initiation factor IF-1	219	70.2933	8403	8105.71	15
SRR23591557	NC_009009.1	chromosome	SSA_RS01270	co-chaperone GroES	282	107.205	12972	6915.85	15
SRR23591543	NC_009009.1	chromosome	SSA_RS03945	F0F1 ATP synthase subunit epsilon	423	233.899	20587	6186.33	15
SRR20627697	NC_009009.1	chromosome	SSA_RS06245	type B 50S ribosomal protein L31	243	89.1228	31588	7524.38	15
SRR24302370	NC_009009.1	chromosome	SSA_RS00675	type Z 30S ribosomal protein S14	186	51.1587	28903	7653.98	15
SRR24302371	NC_009009.1	chromosome	SSA_RS03365	DUF1827 family protein	303	141.138	89436	8731.4	15
SRR23591539	NC_009009.1	chromosome	SSA_RS03860	phosphocarrier protein HPr	264	101.105	8921	5888.42	16
SRR24302369	NC_009009.1	chromosome	SSA_RS09750	class II fructose-bisphosphate aldolase	882	700.402	325043	7348.67	16
SRR20627698	NC_009009.1	chromosome	SSA_RS11195	50S ribosomal protein L33	150	30.6165	3496	8262.85	16
SRR23591549	NC_009009.1	chromosome	SSA_RS01455	metal ABC transporter permease	864	666.827	50082	5442.55	16
SRR23591547	NC_009009.1	chromosome	SSA_RS09680	50S ribosomal protein L28	189	49.5594	2385	4455.48	16
SRR23591553	NC_009009.1	chromosome	SSA_RS11450	DUF4097 family beta strand repeat-containing protein	1041	808.807	57022	7277.25	16
SRR1713039	NC_009009.1	chromosome	SSA_RS09995	23S rRNA (guanosine(2251)-2'-O)-methyltransferase RlmB	729	429.567	298	3575.22	16
SRR23591545	NC_009009.1	chromosome	SSA_RS06705	serine hydrolase	1779	1559.36	119456	6012.25	16
SRR23591551	NC_009009.1	chromosome	SSA_RS11445	DUF1700 domain-containing protein	600	377.359	43163	5587.73	16
SRR23591555	NC_009009.1	chromosome	SSA_RS11450	DUF4097 family beta strand repeat-containing protein	1041	802.114	96400	7322.25	16
SRR23591541	NC_009009.1	chromosome	SSA_RS11170	WXG100 family type VII secretion target	288	115.117	10548	5109.56	16
SRR20627696	NC_009009.1	chromosome	SSA_RS00680	30S ribosomal protein S8	399	214.814	23238	7335.11	16
SRR23591557	NC_009009.1	chromosome	SSA_RS00310	hypothetical protein	84	10.7456	1121	5962.52	16
SRR23591543	NC_009009.1	chromosome	SSA_RS11440	PadR family transcriptional regulator	339	161.119	13037	5687.22	16
SRR20627697	NC_009009.1	chromosome	SSA_RS07335	50S ribosomal protein L35	201	59.8713	20486	7264	16
SRR24302370	NC_009009.1	chromosome	SSA_RS10460	50S ribosomal protein L34	135	24.773	13568	7419.94	16
SRR24302371	Obelisk_000003	Obelisk	Obelisk_000003	Obelisk 000003	1137	965.184	599194	8554.07	16
SRR23591539	NC_009009.1	chromosome	SSA_RS03945	F0F1 ATP synthase subunit epsilon	423	227.527	16484	4834.91	17
SRR24302369	NC_009009.1	chromosome	SSA_RS03390	DUF1797 family protein	231	79.6031	36005	7162.23	17
SRR20627698	NC_009009.1	chromosome	SSA_RS00725	translation initiation factor IF-1	219	71.4794	8055	8154.52	17
SRR23591549	NC_009009.1	chromosome	SSA_RS03385	ATP-dependent Clp protease ATP-binding subunit	2271	2055.34	147550	5202.22	17
SRR23591547	NC_009009.1	chromosome	SSA_RS01460	metal ABC transporter ATP-binding protein	750	569.839	24414	3966.61	17
SRR23591553	NC_009009.1	chromosome	SSA_RS03135	transporter	1242	1009.81	61475	6283.91	17
SRR1713039	NC_009009.1	chromosome	SSA_RS07440	elongation factor Tu	1197	897.563	568	3261.37	17
SRR23591545	NC_009009.1	chromosome	SSA_RS10740	nicotinamide riboside transporter PnuC	816	608.754	45615	5880.87	17
SRR23591551	NC_009009.1	chromosome	SSA_RS03860	phosphocarrier protein HPr	264	87.1068	9372	5256.03	17
SRR23591555	NC_009009.1	chromosome	SSA_RS01275	chaperonin GroEL	1623	1384.11	150506	6625	17
SRR23591541	NC_009009.1	chromosome	SSA_RS01455	metal ABC transporter permease	864	660.458	49182	4152.54	17
SRR20627696	NC_009009.1	chromosome	SSA_RS07335	50S ribosomal protein L35	201	58.7224	6275	7245.7	17
SRR23591557	NC_009009.1	chromosome	SSA_RS11440	PadR family transcriptional regulator	339	150.784	15007	5688.42	17
SRR23591543	NC_009009.1	chromosome	SSA_RS09965	DUF1269 domain-containing protein	609	410.723	32530	5566.78	17
SRR20627697	NC_009009.1	chromosome	SSA_RS00680	30S ribosomal protein S8	399	221.649	74943	7177.98	17
SRR24302370	NC_009009.1	chromosome	SSA_RS03365	DUF1827 family protein	303	136.201	72321	7193.63	17
SRR24302371	NC_009009.1	chromosome	SSA_RS00675	type Z 30S ribosomal protein S14	186	52.0677	31333	8291.81	17
SRR23591539	NC_009009.1	chromosome	SSA_RS11170	WXG100 family type VII secretion target	288	118.543	8575	4827.43	18
SRR24302369	NC_009009.1	chromosome	SSA_RS09610	hypothetical protein	216	69.7087	31489	7152.99	18
SRR20627698	NC_009009.1	chromosome	SSA_RS00620	50S ribosomal protein L23	297	129.705	14468	8071.68	18
SRR23591549	NC_009009.1	chromosome	SSA_RS00310	hypothetical protein	84	11.1507	783	5088.53	18
SRR23591547	NC_009009.1	chromosome	SSA_RS07260	NAD-dependent DNA ligase LigA	1959	1733.69	71992	3844.55	18
SRR23591553	NC_009009.1	chromosome	SSA_RS09685	hypothetical protein	663	473.424	20125	4387.88	18
SRR1713039	NC_009009.1	chromosome	SSA_RS04100	large conductance mechanosensitive channel protein MscL	384	119.366	72	3108.62	18
SRR23591545	NC_009009.1	chromosome	SSA_RS09825	molecular chaperone DnaK	1830	1610.36	117191	5711.45	18
SRR23591551	NC_009009.1	chromosome	SSA_RS01455	metal ABC transporter permease	864	638.18	64278	4920.36	18
SRR23591555	NC_009009.1	chromosome	SSA_RS09680	50S ribosomal protein L28	189	42.8478	3638	5172.95	18
SRR23591541	NC_009009.1	chromosome	SSA_RS01275	chaperonin GroEL	1623	1411.95	103175	4074.81	18
SRR20627696	NC_009009.1	chromosome	SSA_RS00605	30S ribosomal protein S10	309	136.788	13839	6860.07	18
SRR23591557	NC_009009.1	chromosome	SSA_RS11450	DUF4097 family beta strand repeat-containing protein	1041	810.782	80401	5667.77	18
SRR23591543	NC_009009.1	chromosome	SSA_RS03135	transporter	1242	1034.76	79540	5402.72	18
SRR20627697	NC_009009.1	chromosome	SSA_RS10330	type I glyceraldehyde-3-phosphate dehydrogenase	1008	821.066	269030	6956.01	18
SRR24302370	NC_009009.1	chromosome	SSA_RS09610	hypothetical protein	216	69.9531	34858	6750.87	18
SRR24302371	NC_009009.1	chromosome	SSA_RS08215	hypothetical protein	561	391.882	201640	7089.85	18
SRR23591539	NC_009009.1	chromosome	SSA_RS00675	type Z 30S ribosomal protein S14	186	49.7673	3573	4791.24	19
SRR24302369	NC_009009.1	chromosome	SSA_RS08915	DUF960 domain-containing protein	318	146.774	65105	7023.93	19
SRR20627698	NC_009009.1	chromosome	SSA_RS00690	50S ribosomal protein L6	537	349.701	38966	8063.11	19
SRR23591549	NC_009009.1	chromosome	SSA_RS09825	molecular chaperone DnaK	1830	1614.34	111323	4997.16	19
SRR23591547	NC_009009.1	chromosome	SSA_RS01665	type I glutamate--ammonia ligase	1347	1121.69	46009	3797.55	19
SRR23591553	NC_009009.1	chromosome	SSA_RS01455	metal ABC transporter permease	864	672.935	28359	4349.98	19
SRR1713039	NC_009009.1	chromosome	SSA_RS04410	surface-displayed alpha-enolase	1305	1005.56	557	2854.72	19
SRR23591545	NC_009009.1	chromosome	SSA_RS03135	transporter	1242	1022.36	69274	5317.92	19
SRR23591551	NC_009009.1	chromosome	SSA_RS01960	GNAT family N-acetyltransferase	486	269.364	26551	4815.26	19
SRR23591555	NC_009009.1	chromosome	SSA_RS00685	hypothetical protein	180	38.2269	3119	4971.07	19
SRR23591541	NC_009009.1	chromosome	SSA_RS07440	elongation factor Tu	1197	985.954	69872	3951.84	19
SRR20627696	NC_009009.1	chromosome	SSA_RS00735	30S ribosomal protein S13	366	185.061	18720	6859.03	19
SRR23591557	NC_009009.1	chromosome	SSA_RS06800	NADPH-dependent FMN reductase	549	337.741	29241	4948.38	19
SRR23591543	NC_009009.1	chromosome	SSA_RS09680	50S ribosomal protein L28	189	50.1115	3688	5172.75	19
SRR20627697	NC_009009.1	chromosome	SSA_RS03265	Dps family protein	516	334.527	109515	6949.93	19
SRR24302370	NC_009009.1	chromosome	SSA_RS07440	elongation factor Tu	1197	1017.59	460008	6124.28	19
SRR24302371	NC_009009.1	chromosome	SSA_RS10460	50S ribosomal protein L34	135	24.956	11900	6570.33	19
SRR23591539	NC_009009.1	chromosome	SSA_RS11440	PadR family transcriptional regulator	339	158.056	11201	4729.38	20
SRR24302369	NC_009009.1	chromosome	SSA_RS08215	hypothetical protein	561	379.812	136075	5673.15	20
SRR20627698	NC_009009.1	chromosome	SSA_RS00735	30S ribosomal protein S13	366	188.198	20759	7981.9	20
SRR23591549	NC_009009.1	chromosome	SSA_RS11450	DUF4097 family beta strand repeat-containing protein	1041	825.341	51537	4525.01	20
SRR23591547	NC_009009.1	chromosome	SSA_RS08225	helix-turn-helix transcriptional regulator	210	63.1688	2569	3765.25	20
SRR23591553	NC_009009.1	chromosome	SSA_RS01195	glutamyl aminopeptidase	1065	832.807	34930	4329.36	20
SRR1713039	NC_009009.1	chromosome	SSA_RS05440	50S ribosomal protein L10	501	206.917	106	2640.14	20
SRR23591545	NC_009009.1	chromosome	SSA_RS01455	metal ABC transporter permease	864	656.36	44044	5266.48	20
SRR23591551	NC_009009.1	chromosome	SSA_RS10525	DUF2273 domain-containing protein	171	34.3917	3250	4616.44	20
SRR23591555	NC_009009.1	chromosome	SSA_RS03860	phosphocarrier protein HPr	264	88.509	7133	4910.08	20
SRR23591541	NC_009009.1	chromosome	SSA_RS01665	type I glutamate--ammonia ligase	1347	1135.95	79499	3902.6	20
SRR20627696	NC_009009.1	chromosome	SSA_RS00690	50S ribosomal protein L6	537	345.393	33958	6666.53	20
SRR23591557	NC_009009.1	chromosome	SSA_RS07440	elongation factor Tu	1197	966.782	80145	4738.08	20
SRR23591543	NC_009009.1	chromosome	SSA_RS00730	50S ribosomal protein L36	117	16.8878	1216	5060.91	20
SRR20627697	NC_009009.1	chromosome	SSA_RS05230	50S ribosomal protein L21	315	146.512	45706	6622.74	20
SRR24302370	NC_009009.1	chromosome	SSA_RS10345	30S ribosomal protein S12	414	239.088	106944	6059.85	20
SRR24302371	NC_009009.1	chromosome	SSA_RS01445	thiol peroxidase	492	323.089	145459	6203.45	20
SRR23591539	NC_009009.1	chromosome	SSA_RS11450	DUF4097 family beta strand repeat-containing protein	1041	820.983	56036	4555.04	21
SRR24302369	NC_009009.1	chromosome	SSA_RS10345	30S ribosomal protein S12	414	235.271	83990	5652.93	21
SRR20627698	NC_009009.1	chromosome	SSA_RS00680	30S ribosomal protein S8	399	217.979	23550	7817.9	21
SRR23591549	NC_009009.1	chromosome	SSA_RS09680	50S ribosomal protein L28	189	48.024	2889	4359.36	21
SRR23591547	NC_009009.1	chromosome	SSA_RS11450	DUF4097 family beta strand repeat-containing protein	1041	815.686	32870	3730.86	21
SRR23591553	NC_009009.1	chromosome	SSA_RS03385	ATP-dependent Clp protease ATP-binding subunit	2271	2038.81	83005	4202.4	21
SRR1713039	NC_009009.1	chromosome	SSA_RS10620	UTP--glucose-1-phosphate uridylyltransferase GalU	906	606.563	297	2523.47	21
SRR23591545	NC_009009.1	chromosome	SSA_RS06700	serine hydrolase domain-containing protein	1779	1559.36	102468	5157.24	21
SRR23591551	NC_009009.1	chromosome	SSA_RS04515	ABC transporter ATP-binding protein	726	501.3	44855	4371.11	21
SRR23591555	NC_009009.1	chromosome	SSA_RS09830	nucleotide exchange factor GrpE	537	319.502	24785	4726.27	21
SRR23591541	NC_009009.1	chromosome	SSA_RS11450	DUF4097 family beta strand repeat-containing protein	1041	829.954	56484	3795.11	21
SRR20627696	NC_009009.1	chromosome	SSA_RS10090	30S ribosomal protein S15	270	106.24	10423	6652.35	21
SRR23591557	NC_009009.1	chromosome	SSA_RS09825	molecular chaperone DnaK	1830	1599.78	132059	4718.04	21
SRR23591543	NC_009009.1	chromosome	SSA_RS01965	NADP-specific glutamate dehydrogenase	1347	1139.76	80330	4953.71	21
SRR20627697	NC_009009.1	chromosome	SSA_RS00705	50S ribosomal protein L30	183	48.857	15040	6535.2	21
SRR24302370	NC_009009.1	chromosome	SSA_RS02300	30S ribosomal protein S18	240	86.6032	36559	5719.05	21
SRR24302371	NC_009009.1	chromosome	SSA_RS10345	30S ribosomal protein S12	414	245.95	102915	5765.63	21
SRR23591539	NC_009009.1	chromosome	SSA_RS01275	chaperonin GroEL	1623	1402.98	92469	4398.48	22
SRR24302369	NC_009009.1	chromosome	SSA_RS00675	type Z 30S ribosomal protein S14	186	50.8895	16477	5127.02	22
SRR20627698	NC_009009.1	chromosome	SSA_RS00635	50S ribosomal protein L22	345	169.894	17261	7351.93	22
SRR23591549	NC_009009.1	chromosome	SSA_RS01665	type I glutamate--ammonia ligase	1347	1131.34	62874	4027.27	22
SRR23591547	NC_009009.1	chromosome	SSA_RS01660	MerR family transcriptional regulator	366	192.37	7688	3700.06	22
SRR23591553	NC_009009.1	chromosome	SSA_RS05985	L-lactate dehydrogenase	987	761.384	27837	3773.88	22
SRR1713039	NC_009009.1	chromosome	SSA_RS04000	lipid II isoglutaminyl synthase subunit GatD	786	486.563	230	2436.16	22
SRR23591545	NC_009009.1	chromosome	SSA_RS09680	50S ribosomal protein L28	189	49.7907	3239	5105.5	22
SRR23591551	NC_009009.1	chromosome	SSA_RS01835	formate C-acetyltransferase	2316	2077.9	178853	4204.85	22
SRR23591555	NC_009009.1	chromosome	SSA_RS11170	WXG100 family type VII secretion target	288	105.347	8121	4696.69	22
SRR23591541	NC_009009.1	chromosome	SSA_RS11440	PadR family transcriptional regulator	339	156.7	10559	3757.58	22
SRR20627696	NC_009009.1	chromosome	SSA_RS05230	50S ribosomal protein L21	315	141.675	13854	6630.59	22
SRR23591557	NC_009009.1	chromosome	SSA_RS09680	50S ribosomal protein L28	189	46.8042	3684	4498.72	22
SRR23591543	NC_009009.1	chromosome	SSA_RS00310	hypothetical protein	84	10.1125	704	4893.1	22
SRR20627697	NC_009009.1	chromosome	SSA_RS00605	30S ribosomal protein S10	309	141.347	42665	6408.02	22
SRR24302370	NC_009009.1	chromosome	SSA_RS03390	DUF1797 family protein	231	80.1781	33710	5695.96	22
SRR24302371	NC_009009.1	chromosome	SSA_RS09750	class II fructose-bisphosphate aldolase	882	712.614	289207	5592.03	22
SRR23591539	NC_009009.1	chromosome	SSA_RS01665	type I glutamate--ammonia ligase	1347	1126.98	66568	3941.91	23
SRR24302369	NC_009009.1	chromosome	SSA_RS02800	3-deoxy-7-phosphoheptulonate synthase	1032	848.075	274287	5121.37	23
SRR20627698	NC_009009.1	chromosome	SSA_RS00705	50S ribosomal protein L30	183	48.5406	4880	7274.92	23
SRR23591549	NC_009009.1	chromosome	SSA_RS08225	helix-turn-helix transcriptional regulator	210	61.1422	3352	3972.8	23
SRR23591547	NC_009009.1	chromosome	SSA_RS03385	ATP-dependent Clp protease ATP-binding subunit	2271	2045.69	80469	3641.85	23
SRR23591553	NC_009009.1	chromosome	SSA_RS01665	type I glutamate--ammonia ligase	1347	1114.81	40455	3745.78	23
SRR1713039	NC_009009.1	chromosome	SSA_RS07040	GNAT family N-acetyltransferase	471	181.137	75	2133.88	23
SRR23591545	NC_009009.1	chromosome	SSA_RS03860	phosphocarrier protein HPr	264	100.267	6203	4855.34	23
SRR23591551	NC_009009.1	chromosome	SSA_RS00310	hypothetical protein	84	10.9099	931	4168.76	23
SRR23591555	NC_009009.1	chromosome	SSA_RS01455	metal ABC transporter permease	864	641.068	44247	4205.17	23
SRR23591541	NC_009009.1	chromosome	SSA_RS00685	hypothetical protein	180	42.7917	2798	3646.21	23
SRR20627696	NC_009009.1	chromosome	SSA_RS00750	50S ribosomal protein L17	387	203.838	19720	6559.83	23
SRR23591557	NC_009009.1	chromosome	SSA_RS10280	ATP-dependent Clp protease ATP-binding subunit	2139	1908.78	147960	4430.39	23
SRR23591543	NC_009009.1	chromosome	SSA_RS00685	hypothetical protein	180	45.0036	2675	4177.77	23
SRR20627697	NC_009009.1	chromosome	SSA_RS00750	50S ribosomal protein L17	387	210.495	62469	6300.29	23
SRR24302370	NC_009009.1	chromosome	SSA_RS04410	surface-displayed alpha-enolase	1305	1125.59	438538	5278.25	23
SRR24302371	NC_009009.1	chromosome	SSA_RS03390	DUF1797 family protein	231	82.6648	31339	5223.72	23
SRR23591539	NC_009009.1	chromosome	SSA_RS01965	NADP-specific glutamate dehydrogenase	1347	1126.98	66476	3936.46	24
SRR24302369	NC_009009.1	chromosome	SSA_RS07520	hypothetical protein	357	181.739	54689	4765.05	24
SRR20627698	NC_009009.1	chromosome	SSA_RS00645	50S ribosomal protein L16	414	231.858	22721	7091.19	24
SRR23591549	NC_009009.1	chromosome	SSA_RS01460	metal ABC transporter ATP-binding protein	750	553.434	27529	3604.61	24
SRR23591547	NC_009009.1	chromosome	SSA_RS07250	type I pullulanase	2298	2072.69	80506	3596.06	24
SRR23591553	NC_009009.1	chromosome	SSA_RS00360	GntR family transcriptional regulator	717	527.24	18624	3646.14	24
SRR1713039	NC_009009.1	chromosome	SSA_RS07965	peptidylprolyl isomerase	819	519.563	200	1983.85	24
SRR23591545	NC_009009.1	chromosome	SSA_RS01960	GNAT family N-acetyltransferase	486	285.353	17578	4834.62	24
SRR23591551	NC_009009.1	chromosome	SSA_RS00335	NAD(P)H-dependent oxidoreductase	567	345.564	29362	4150.84	24
SRR23591555	NC_009009.1	chromosome	SSA_RS11440	PadR family transcriptional regulator	339	144.107	9843	4161.47	24
SRR23591541	NC_009009.1	chromosome	SSA_RS01965	NADP-specific glutamate dehydrogenase	1347	1135.95	73965	3630.94	24
SRR20627696	NC_009009.1	chromosome	SSA_RS02300	30S ribosomal protein S18	240	84.7435	7994	6396.29	24
SRR23591557	NC_009009.1	chromosome	SSA_RS03135	transporter	1242	1011.78	75068	4240.55	24
SRR23591543	NC_009009.1	chromosome	SSA_RS10280	ATP-dependent Clp protease ATP-binding subunit	2139	1931.76	111637	4061.84	24
SRR20627697	NC_009009.1	chromosome	SSA_RS00735	30S ribosomal protein S13	366	191.322	56664	6287.52	24
SRR24302370	NC_009009.1	chromosome	SSA_RS09980	50S ribosomal protein L13	447	271.284	102195	5103.51	24
SRR24302371	NC_009009.1	chromosome	SSA_RS02800	3-deoxy-7-phosphoheptulonate synthase	1032	860.184	300477	4813.21	24
SRR23591539	NC_009009.1	chromosome	SSA_RS10280	ATP-dependent Clp protease ATP-binding subunit	2139	1918.98	113114	3933.72	25
SRR24302369	NC_009009.1	chromosome	SSA_RS07440	elongation factor Tu	1197	1013.08	299770	4685.56	25
SRR20627698	NC_009009.1	chromosome	SSA_RS10345	30S ribosomal protein S12	414	231.858	22345	6973.84	25
SRR23591549	NC_009009.1	chromosome	SSA_RS05985	L-lactate dehydrogenase	987	773.85	38102	3568	25
SRR23591547	NC_009009.1	chromosome	SSA_RS09810	ZmpA/ZmpB/ZmpC family metallo-endopeptidase	5715	5489.69	201644	3400.71	25
SRR23591553	NC_009009.1	chromosome	SSA_RS01270	co-chaperone GroES	282	118.028	4161	3638.99	25
SRR1713039	NC_009009.1	chromosome	SSA_RS00025	redox-regulated ATPase YchF	1116	816.563	312	1969.16	25
SRR23591545	NC_009009.1	chromosome	SSA_RS06710	serine hydrolase	1782	1562.36	94651.4	4754.68	25
SRR23591551	NC_009009.1	chromosome	SSA_RS01445	thiol peroxidase	492	274.904	22784	4048.81	25
SRR23591555	NC_009009.1	chromosome	SSA_RS00675	type Z 30S ribosomal protein S14	186	41.2362	2779	4105.95	25
SRR23591541	NC_009009.1	chromosome	SSA_RS09680	50S ribosomal protein L28	189	47.6598	2932	3430.56	25
SRR20627696	NC_009009.1	chromosome	SSA_RS10330	type I glyceraldehyde-3-phosphate dehydrogenase	1008	809.613	75353	6310.93	25
SRR23591557	NC_009009.1	chromosome	SSA_RS01960	GNAT family N-acetyltransferase	486	278.624	20657	4237.44	25
SRR23591543	NC_009009.1	chromosome	SSA_RS01665	type I glutamate--ammonia ligase	1347	1139.76	63436	3911.91	25
SRR20627697	NC_009009.1	chromosome	SSA_RS10090	30S ribosomal protein S15	270	109.748	31090	6013.97	25
SRR24302370	NC_009009.1	chromosome	SSA_RS00685	hypothetical protein	180	47.55	17768	5062.35	25
SRR24302371	NC_009009.1	chromosome	SSA_RS00685	hypothetical protein	180	48.3838	16714	4759.88	25
SRR23591539	NC_009009.1	chromosome	SSA_RS01270	co-chaperone GroES	282	114.173	6438	3763.1	26
SRR24302369	NC_009009.1	chromosome	SSA_RS04410	surface-displayed alpha-enolase	1305	1121.08	328059	4633.75	26
SRR20627698	NC_009009.1	chromosome	SSA_RS09980	50S ribosomal protein L13	447	262.845	25051	6896.66	26
SRR23591549	NC_009009.1	chromosome	SSA_RS11440	PadR family transcriptional regulator	339	161.192	7886	3545.25	26
SRR23591547	NC_009009.1	chromosome	SSA_RS09815	molecular chaperone DnaJ	1134	908.686	32123	3272.91	26
SRR23591553	NC_009009.1	chromosome	SSA_RS01660	MerR family transcriptional regulator	366	188.019	6125	3362.6	26
SRR1713039	NC_009009.1	chromosome	SSA_RS10720	Hsp33 family molecular chaperone HslO	954	654.563	249	1960.49	26
SRR23591545	NC_009009.1	chromosome	SSA_RS06715	serine hydrolase domain-containing protein	1788	1568.36	93544.6	4681.11	26
SRR23591551	NC_009009.1	chromosome	SSA_RS11000	peptide ABC transporter permease	1983	1744.9	144530	4046.37	26
SRR23591555	NC_009009.1	chromosome	SSA_RS01665	type I glutamate--ammonia ligase	1347	1108.11	72427	3982.17	26
SRR23591541	NC_009009.1	chromosome	SSA_RS03945	F0F1 ATP synthase subunit epsilon	423	229.968	14083	3414.93	26
SRR20627696	NC_009009.1	chromosome	SSA_RS00705	50S ribosomal protein L30	183	47.855	4443	6295.35	26
SRR23591557	NC_009009.1	chromosome	SSA_RS01455	metal ABC transporter permease	864	647.938	45684	4029.82	26
SRR23591543	NC_009009.1	chromosome	SSA_RS07440	elongation factor Tu	1197	989.765	54268	3853.72	26
SRR20627697	NC_009009.1	chromosome	SSA_RS05235	ribosomal-processing cysteine protease Prp	345	172.54	47994	5905.22	26
SRR24302370	NC_009009.1	chromosome	SSA_RS08915	DUF960 domain-containing protein	318	149.288	54020	4902.24	26
SRR24302371	NC_009009.1	chromosome	SSA_RS00885	TetR/AcrR family transcriptional regulator	603	433.82	147715	4691.71	26
SRR23591539	NC_009009.1	chromosome	SSA_RS00650	50S ribosomal protein L29	207	62.5905	3498	3729.67	27
SRR24302369	NC_009009.1	chromosome	SSA_RS03265	Dps family protein	516	335.082	93580	4422.29	27
SRR20627698	NC_009009.1	chromosome	SSA_RS03265	Dps family protein	516	329.157	31230	6865.67	27
SRR23591549	NC_009009.1	chromosome	SSA_RS04520	ABC transporter permease	735	538.502	26334	3543.75	27
SRR23591547	NC_009009.1	chromosome	SSA_RS00360	GntR family transcriptional regulator	717	536.897	18434	3178.78	27
SRR23591553	NC_009009.1	chromosome	SSA_RS09830	nucleotide exchange factor GrpE	537	349.219	10943	3234.5	27
SRR1713039	NC_009009.1	chromosome	SSA_RS00660	50S ribosomal protein L14	369	110.917	42	1951.51	27
SRR23591545	NC_009009.1	chromosome	SSA_RS01275	chaperonin GroEL	1623	1403.36	81921	4581.43	27
SRR23591551	NC_009009.1	chromosome	SSA_RS10995	ATP-binding cassette domain-containing protein	624	400.769	31904	3888.92	27
SRR23591555	NC_009009.1	chromosome	SSA_RS03385	ATP-dependent Clp protease ATP-binding subunit	2271	2032.11	121320	3637.37	27
SRR23591541	NC_009009.1	chromosome	SSA_RS05985	L-lactate dehydrogenase	987	777.362	47356	3397.07	27
SRR20627696	NC_009009.1	chromosome	SSA_RS05235	ribosomal-processing cysteine protease Prp	345	166.973	15389	6249.35	27
SRR23591557	NC_009009.1	chromosome	SSA_RS01195	glutamyl aminopeptidase	1065	834.782	58670	4016.96	27
SRR23591543	NC_009009.1	chromosome	SSA_RS09690	LytTR family DNA-binding domain-containing protein	447	255.685	13509	3713.53	27
SRR20627697	NC_009009.1	chromosome	SSA_RS00660	50S ribosomal protein L14	369	194.043	53752	5880.77	27
SRR24302370	NC_009009.1	chromosome	SSA_RS05440	50S ribosomal protein L10	501	324.54	113903	4754.78	27
SRR24302371	NC_009009.1	chromosome	SSA_RS07440	elongation factor Tu	1197	1025.18	344948	4636.25	27
SRR23591539	NC_009009.1	chromosome	SSA_RS10090	30S ribosomal protein S15	270	105.403	5791	3666.56	28
SRR24302369	NC_009009.1	chromosome	SSA_RS02805	3-deoxy-7-phosphoheptulonate synthase	1032	848.075	230595	4305.57	28
SRR20627698	NC_009009.1	chromosome	SSA_RS10090	30S ribosomal protein S15	270	108.355	9629	6430.54	28
SRR23591549	NC_009009.1	chromosome	SSA_RS08220	DUF2975 domain-containing protein	528	334.194	16235	3520.36	28
SRR23591547	NC_009009.1	chromosome	SSA_RS04520	ABC transporter permease	735	554.851	18660	3113.64	28
SRR23591553	NC_009009.1	chromosome	SSA_RS06705	serine hydrolase	1779	1546.81	47157.3	3146.89	28
SRR1713039	NC_009009.1	chromosome	SSA_RS01480	ROK family protein	1197	897.563	326	1871.84	28
SRR23591545	NC_009009.1	chromosome	SSA_RS01460	metal ABC transporter ATP-binding protein	750	542.9	29890	4320.97	28
SRR23591551	NC_009009.1	chromosome	SSA_RS01460	metal ABC transporter ATP-binding protein	750	525.132	41443	3855.33	28
SRR23591555	NC_009009.1	chromosome	SSA_RS07440	elongation factor Tu	1197	958.114	56852	3615.2	28
SRR23591541	NC_009009.1	chromosome	SSA_RS03135	transporter	1242	1030.95	62206	3364.7	28
SRR20627696	NC_009009.1	chromosome	SSA_RS00660	50S ribosomal protein L14	369	187.715	17048	6158.09	28
SRR23591557	NC_009009.1	chromosome	SSA_RS09690	LytTR family DNA-binding domain-containing protein	447	242.931	16347	3846.01	28
SRR23591543	NC_009009.1	chromosome	SSA_RS11190	50S ribosomal protein L32	183	46.5837	2374	3581.92	28
SRR20627697	NC_009009.1	chromosome	SSA_RS00690	50S ribosomal protein L6	537	355.334	97492	5824.65	28
SRR24302370	NC_009009.1	chromosome	SSA_RS08215	hypothetical protein	561	384.285	132559	4673.26	28
SRR24302371	NC_009009.1	chromosome	SSA_RS02300	30S ribosomal protein S18	240	89.3397	29872	4607.18	28
SRR23591539	NC_009009.1	chromosome	SSA_RS06865	hemolysin III family protein	648	438.169	23565	3589.09	29
SRR24302369	NC_009009.1	chromosome	SSA_RS03860	phosphocarrier protein HPr	264	103.121	27614	4240.31	29
SRR20627698	NC_009009.1	chromosome	SSA_RS05230	50S ribosomal protein L21	315	144.403	12352	6189.79	29
SRR23591549	NC_009009.1	chromosome	SSA_RS03860	phosphocarrier protein HPr	264	100.37	4869	3515.37	29
SRR23591547	NC_009009.1	chromosome	SSA_RS07255	diacylglycerol kinase family lipid kinase	951	752.89	25200	3098.85	29
SRR23591553	NC_009009.1	chromosome	SSA_RS04520	ABC transporter permease	735	545.189	15522	2938.8	29
SRR1713039	NC_009009.1	chromosome	SSA_RS03265	Dps family protein	516	220.449	75	1753.35	29
SRR23591545	NC_009009.1	chromosome	SSA_RS03945	F0F1 ATP synthase subunit epsilon	423	228.133	11595	3988.95	29
SRR23591551	NC_009009.1	chromosome	SSA_RS04520	ABC transporter permease	735	510.243	39731	3803.91	29
SRR23591555	NC_009009.1	chromosome	SSA_RS05985	L-lactate dehydrogenase	987	750.657	43703	3547.1	29
SRR23591541	NC_009009.1	chromosome	SSA_RS01460	metal ABC transporter ATP-binding protein	750	546.722	32201	3284.4	29
SRR20627696	NC_009009.1	chromosome	SSA_RS03265	Dps family protein	516	324.994	29205	6093.29	29
SRR23591557	NC_009009.1	chromosome	SSA_RS09835	heat-inducible transcriptional repressor HrcA	1035	804.782	53462	3796.83	29
SRR23591543	NC_009009.1	chromosome	SSA_RS03940	F0F1 ATP synthase subunit beta	1407	1199.76	60526	3545.8	29
SRR20627697	NC_009009.1	chromosome	SSA_RS09980	50S ribosomal protein L13	447	267.092	73236	5821.04	29
SRR24302370	NC_009009.1	chromosome	SSA_RS05235	ribosomal-processing cysteine protease Prp	345	173.73	55327	4314.47	29
SRR24302371	NC_009009.1	chromosome	SSA_RS09980	50S ribosomal protein L13	447	278.356	89779	4444.17	29
SRR23591539	NC_009009.1	chromosome	SSA_RS03265	Dps family protein	516	311.25	16000	3430.59	30
SRR24302369	NC_009009.1	chromosome	SSA_RS10340	30S ribosomal protein S7	471	290.663	77630	4229.17	30
SRR20627698	NC_009009.1	chromosome	SSA_RS00750	50S ribosomal protein L17	387	207.061	17445	6096.58	30
SRR23591549	NC_009009.1	chromosome	SSA_RS01445	thiol peroxidase	492	299.56	13622	3295.27	30
SRR23591547	NC_009009.1	chromosome	SSA_RS01195	glutamyl aminopeptidase	1065	839.686	26272	2896.73	30
SRR23591553	NC_009009.1	chromosome	SSA_RS01460	metal ABC transporter ATP-binding protein	750	560.16	15855	2921.62	30
SRR1713039	NC_009009.1	chromosome	SSA_RS06795	MarR family transcriptional regulator	447	162.006	52	1654.2	30
SRR23591545	NC_009009.1	chromosome	SSA_RS01665	type I glutamate--ammonia ligase	1347	1127.36	57083	3973.92	30
SRR23591551	NC_009009.1	chromosome	SSA_RS10985	helix-turn-helix transcriptional regulator	411	201.937	15558	3763.71	30
SRR23591555	NC_009009.1	chromosome	SSA_RS00360	GntR family transcriptional regulator	717	495.266	28159	3464.04	30
SRR23591541	NC_009009.1	chromosome	SSA_RS01270	co-chaperone GroES	282	110.569	6406	3230.76	30
SRR20627696	NC_009009.1	chromosome	SSA_RS09980	50S ribosomal protein L13	447	259.03	22893	5992.72	30
SRR23591557	NC_009009.1	chromosome	SSA_RS05985	L-lactate dehydrogenase	987	758.872	49349	3716.76	30
SRR23591543	NC_009009.1	chromosome	SSA_RS03265	Dps family protein	516	320.385	15591	3420.35	30
SRR20627697	NC_009009.1	chromosome	SSA_RS00620	50S ribosomal protein L23	297	131.364	35538	5743.23	30
SRR24302370	NC_009009.1	chromosome	SSA_RS02800	3-deoxy-7-phosphoheptulonate synthase	1032	852.594	268800	4271.21	30
SRR24302371	NC_009009.1	chromosome	SSA_RS10810	preprotein translocase subunit SecE	180	48.3838	15179	4322.74	30
SRR23591539	NC_009009.1	chromosome	SSA_RS06860	DUF1836 domain-containing protein	462	261.922	13042	3323	31
SRR24302369	NC_009009.1	chromosome	SSA_RS09965	DUF1269 domain-containing protein	609	427.63	113390	4198.77	31
SRR20627698	NC_009009.1	chromosome	SSA_RS00695	50S ribosomal protein L18	357	180.309	14992	6016.68	31
SRR23591549	NC_009009.1	chromosome	SSA_RS04515	ABC transporter ATP-binding protein	726	529.533	23376	3198.98	31
SRR23591547	NC_009009.1	chromosome	SSA_RS09820	DJ-1/PfpI family protein	633	453.057	13964	2853.58	31
SRR23591553	NC_009009.1	chromosome	SSA_RS09690	LytTR family DNA-binding domain-containing protein	447	262.313	7377	2902.88	31
SRR1713039	NC_009009.1	chromosome	SSA_RS00645	50S ribosomal protein L16	414	138.237	44	1640.39	31
SRR23591545	NC_009009.1	chromosome	SSA_RS11170	WXG100 family type VII secretion target	288	117.896	5767	3839.09	31
SRR23591551	NC_009009.1	chromosome	SSA_RS11170	WXG100 family type VII secretion target	288	103.898	7933	3729.98	31
SRR23591555	NC_009009.1	chromosome	SSA_RS01960	GNAT family N-acetyltransferase	486	271.733	15388	3450.2	31
SRR23591541	NC_009009.1	chromosome	SSA_RS00730	50S ribosomal protein L36	117	16.1597	900	3105.73	31
SRR20627696	NC_009009.1	chromosome	SSA_RS00620	50S ribosomal protein L23	297	126.986	10996	5871.51	31
SRR23591557	NC_009009.1	chromosome	SSA_RS03265	Dps family protein	516	306.531	19485	3633.13	31
SRR23591543	NC_009009.1	chromosome	SSA_RS00675	type Z 30S ribosomal protein S14	186	48.3283	2185	3177.74	31
SRR20627697	NC_009009.1	chromosome	SSA_RS02300	30S ribosomal protein S18	240	86.9154	23395	5714.32	31
SRR24302370	NC_009009.1	chromosome	SSA_RS10340	30S ribosomal protein S7	471	294.938	92170	4233.73	31
SRR24302371	NC_009009.1	chromosome	SSA_RS04410	surface-displayed alpha-enolase	1305	1133.18	350682	4264.11	31
SRR23591539	NC_009009.1	chromosome	SSA_RS01455	metal ABC transporter permease	864	652.484	31957	3268.55	32
SRR24302369	NC_009009.1	chromosome	SSA_RS02795	preprotein translocase subunit SecA	2520	2336.08	605087	4101.53	32
SRR20627698	NC_009009.1	chromosome	SSA_RS00660	50S ribosomal protein L14	369	190.88	15683	5945.42	32
SRR23591549	NC_009009.1	chromosome	SSA_RS00335	NAD(P)H-dependent oxidoreductase	567	372.224	15971	3109.29	32
SRR23591547	NC_009009.1	chromosome	SSA_RS00335	NAD(P)H-dependent oxidoreductase	567	387.441	11848	2831.21	32
SRR23591553	NC_009009.1	chromosome	SSA_RS06715	serine hydrolase domain-containing protein	1788	1555.81	43624.8	2894.33	32
SRR1713039	NC_009009.1	chromosome	SSA_RS09985	DegV family protein	864	564.563	179	1634.02	32
SRR23591545	NC_009009.1	chromosome	SSA_RS04520	ABC transporter permease	735	527.955	25681	3817.6	32
SRR23591551	NC_009009.1	chromosome	SSA_RS06860	DUF1836 domain-containing protein	462	247.278	18257	3606.81	32
SRR23591555	NC_009009.1	chromosome	SSA_RS04520	ABC transporter permease	735	513.14	28388	3370.56	32
SRR23591541	NC_009009.1	chromosome	SSA_RS00675	type Z 30S ribosomal protein S14	186	45.9501	2447	2969.62	32
SRR20627696	NC_009009.1	chromosome	SSA_RS00645	50S ribosomal protein L16	414	228.477	19224	5705.21	32
SRR23591557	NC_009009.1	chromosome	SSA_RS01460	metal ABC transporter ATP-binding protein	750	534.705	33517	3582.66	32
SRR23591543	NC_009009.1	chromosome	SSA_RS04410	surface-displayed alpha-enolase	1305	1097.76	48538	3107.71	32
SRR20627697	NC_009009.1	chromosome	SSA_RS00635	50S ribosomal protein L22	345	172.54	46034	5664.06	32
SRR24302370	NC_009009.1	chromosome	SSA_RS00730	50S ribosomal protein L36	117	18.0745	5520	4137.5	32
SRR24302371	NC_009009.1	chromosome	SSA_RS00730	50S ribosomal protein L36	117	18.0893	5523	4206.97	32
SRR23591539	NC_009009.1	chromosome	SSA_RS03940	F0F1 ATP synthase subunit beta	1407	1186.98	57656	3241.6	33
SRR24302369	NC_009009.1	chromosome	SSA_RS01695	DNA-dependent RNA polymerase subunit epsilon	231	79.6031	20502	4078.32	33
SRR20627698	NC_009009.1	chromosome	SSA_RS02300	30S ribosomal protein S18	240	86.0501	6934	5831.04	33
SRR23591549	NC_009009.1	chromosome	SSA_RS01450	metal ABC transporter substrate-binding lipoprotein/adhesin SsaB	930	731.963	30776	3046.89	33
SRR23591547	NC_009009.1	chromosome	SSA_RS00540	V-type ATP synthase subunit B	1395	1169.69	35137	2781.17	33
SRR23591553	NC_009009.1	chromosome	SSA_RS06710	serine hydrolase	1782	1549.81	42235.2	2812.98	33
SRR1713039	NC_009009.1	chromosome	SSA_RS02745	cupin domain-containing protein	450	164.317	51	1599.58	33
SRR23591545	NC_009009.1	chromosome	SSA_RS11455	S66 peptidase family protein	954	740.568	35314	3742.46	33
SRR23591551	NC_009009.1	chromosome	SSA_RS03270	YqgQ family protein	219	58.9265	4282	3549.88	33
SRR23591555	NC_009009.1	chromosome	SSA_RS01270	co-chaperone GroES	282	101.121	5218	3143.9	33
SRR23591541	NC_009009.1	chromosome	SSA_RS04520	ABC transporter permease	735	531.74	27627	2897.26	33
SRR20627696	NC_009009.1	chromosome	SSA_RS03860	phosphocarrier protein HPr	264	101.89	8449	5622.69	33
SRR23591557	NC_009009.1	chromosome	SSA_RS09830	nucleotide exchange factor GrpE	537	326.374	20014	3504.87	33
SRR23591543	NC_009009.1	chromosome	SSA_RS06865	hemolysin III family protein	648	449.256	19684	3079.55	33
SRR20627697	NC_009009.1	chromosome	SSA_RS00645	50S ribosomal protein L16	414	235.681	61588	5547.66	33
SRR24302370	NC_009009.1	chromosome	SSA_RS03860	phosphocarrier protein HPr	264	104.474	31488	4083.21	33
SRR24302371	NC_009009.1	chromosome	SSA_RS03860	phosphocarrier protein HPr	264	108.09	31852	4060.38	33
SRR23591539	NC_009009.1	chromosome	SSA_RS00665	50S ribosomal protein L24	306	132.188	6288	3174.53	34
SRR24302369	NC_009009.1	chromosome	SSA_RS02300	30S ribosomal protein S18	240	85.7394	21712	4009.91	34
SRR20627698	NC_009009.1	chromosome	SSA_RS05090	30S ribosomal protein S20	237	83.9034	6727	5801.71	34
SRR23591549	NC_009009.1	chromosome	SSA_RS01195	glutamyl aminopeptidase	1065	849.341	35648	3041.49	34
SRR23591547	NC_009009.1	chromosome	SSA_RS10740	nicotinamide riboside transporter PnuC	816	635.731	18662	2717.8	34
SRR23591553	NC_009009.1	chromosome	SSA_RS11440	PadR family transcriptional regulator	339	164.674	4264	2672.77	34
SRR1713039	NC_009009.1	chromosome	SSA_RS03355	MarR family transcriptional regulator	456	169.009	52	1585.66	34
SRR23591545	NC_009009.1	chromosome	SSA_RS09685	hypothetical protein	663	456.361	21675	3727.57	34
SRR23591551	NC_009009.1	chromosome	SSA_RS11440	PadR family transcriptional regulator	339	142.564	10231	3505.78	34
SRR23591555	NC_009009.1	chromosome	SSA_RS01195	glutamyl aminopeptidase	1065	826.114	41924	3091.91	34
SRR23591541	NC_009009.1	chromosome	SSA_RS09690	LytTR family DNA-binding domain-containing protein	447	251.804	12753	2824.25	34
SRR20627696	NC_009009.1	chromosome	SSA_RS00635	50S ribosomal protein L22	345	166.973	13835	5618.28	34
SRR23591557	NC_009009.1	chromosome	SSA_RS06705	serine hydrolase	1779	1548.78	93865	3463.92	34
SRR23591543	NC_009009.1	chromosome	SSA_RS01955	NADP oxidoreductase	159	34.0112	1487	3072.96	34
SRR20627697	NC_009009.1	chromosome	SSA_RS10345	30S ribosomal protein S12	414	235.681	55956	5040.35	34
SRR24302370	NC_009009.1	chromosome	SSA_RS10810	preprotein translocase subunit SecE	180	47.55	13368	3808.73	34
SRR24302371	NC_009009.1	chromosome	SSA_RS07520	hypothetical protein	357	191	54013	3896.55	34
SRR23591539	NC_009009.1	chromosome	SSA_RS09680	50S ribosomal protein L28	189	51.5713	2432	3147.12	35
SRR24302369	NC_009009.1	chromosome	SSA_RS06245	type B 50S ribosomal protein L31	243	87.876	22181	3996.93	35
SRR20627698	NC_009009.1	chromosome	SSA_RS07935	50S ribosomal protein L11	426	243.125	18465	5495.84	35
SRR23591549	NC_009009.1	chromosome	SSA_RS09690	LytTR family DNA-binding domain-containing protein	447	257.234	10477	2951.5	35
SRR23591547	NC_009009.1	chromosome	SSA_RS09830	nucleotide exchange factor GrpE	537	357.671	10405	2693.33	35
SRR23591553	NC_009009.1	chromosome	SSA_RS07260	NAD-dependent DNA ligase LigA	1959	1726.81	44230	2643.89	35
SRR1713039	NC_009009.1	chromosome	SSA_RS01455	metal ABC transporter permease	864	564.563	170	1551.86	35
SRR23591545	NC_009009.1	chromosome	SSA_RS06720	CPBP family intramembrane glutamic endopeptidase	813	605.754	27980	3625.16	35
SRR23591551	NC_009009.1	chromosome	SSA_RS08220	DUF2975 domain-containing protein	528	308.421	22113	3502.53	35
SRR23591555	NC_009009.1	chromosome	SSA_RS09685	hypothetical protein	663	441.878	22279	3071.83	35
SRR23591541	NC_009009.1	chromosome	SSA_RS04515	ABC transporter ATP-binding protein	726	522.758	25557	2726.23	35
SRR20627696	NC_009009.1	chromosome	SSA_RS10345	30S ribosomal protein S12	414	228.477	18381	5455.03	35
SRR23591557	NC_009009.1	chromosome	SSA_RS01665	type I glutamate--ammonia ligase	1347	1116.78	67374	3448.09	35
SRR23591543	NC_009009.1	chromosome	SSA_RS10740	nicotinamide riboside transporter PnuC	816	616.706	26266	2993.53	35
SRR20627697	NC_009009.1	chromosome	SSA_RS03860	phosphocarrier protein HPr	264	105.105	24943	5038.07	35
SRR24302370	NC_009009.1	chromosome	SSA_RS05240	50S ribosomal protein L27	294	128.471	32558	3433.33	35
SRR24302371	NC_009009.1	chromosome	SSA_RS10815	50S ribosomal protein L33	153	33.5398	9370	3849.42	35
SRR23591539	NC_009009.1	chromosome	SSA_RS10955	IreB family regulatory phosphoprotein	267	103.261	4767	3080.82	36
SRR24302369	NC_009009.1	chromosome	SSA_RS00685	hypothetical protein	180	47.3267	11639	3894.26	36
SRR20627698	NC_009009.1	chromosome	SSA_RS00610	50S ribosomal protein L3	627	438.454	33098	5462.5	36
SRR23591549	NC_009009.1	chromosome	SSA_RS00210	LPKTxAVK-anchored surface protein	570	375.186	14661	2831.73	36
SRR23591547	NC_009009.1	chromosome	SSA_RS01270	co-chaperone GroES	282	118.27	3414	2672.52	36
SRR23591553	NC_009009.1	chromosome	SSA_RS07240	alpha/beta hydrolase	882	690.295	17321	2590.05	36
SRR1713039	NC_009009.1	chromosome	SSA_RS00430	bifunctional acetaldehyde-CoA/alcohol dehydrogenase	2655	2355.56	686	1500.88	36
SRR23591545	NC_009009.1	chromosome	SSA_RS05985	L-lactate dehydrogenase	987	769.166	32765	3343.23	36
SRR23591551	NC_009009.1	chromosome	SSA_RS03385	ATP-dependent Clp protease ATP-binding subunit	2271	2032.9	136360	3276.8	36
SRR23591555	NC_009009.1	chromosome	SSA_RS09835	heat-inducible transcriptional repressor HrcA	1035	796.114	40056	3065.46	36
SRR23591541	NC_009009.1	chromosome	SSA_RS03940	F0F1 ATP synthase subunit beta	1407	1195.95	56263	2623.38	36
SRR20627696	NC_009009.1	chromosome	SSA_RS00695	50S ribosomal protein L18	357	177.272	14098	5392.49	36
SRR23591557	NC_009009.1	chromosome	SSA_RS11170	WXG100 family type VII secretion target	288	111.594	6658	3410.01	36
SRR23591543	NC_009009.1	chromosome	SSA_RS08120	class I SAM-dependent methyltransferase	741	541.806	22980	2981.09	36
SRR20627697	NC_009009.1	chromosome	SSA_RS07540	DUF3270 family protein	303	136.328	31841	4958.39	36
SRR24302370	NC_009009.1	chromosome	SSA_RS02805	3-deoxy-7-phosphoheptulonate synthase	1032	852.594	210113	3338.68	36
SRR24302371	NC_009009.1	chromosome	SSA_RS10340	30S ribosomal protein S7	471	302.189	81209	3702.89	36
SRR23591539	NC_009009.1	chromosome	SSA_RS09825	molecular chaperone DnaK	1830	1609.98	74070	3070.29	37
SRR24302369	NC_009009.1	chromosome	SSA_RS10810	preprotein translocase subunit SecE	180	47.3267	11280	3774.14	37
SRR20627698	NC_009009.1	chromosome	SSA_RS10330	type I glyceraldehyde-3-phosphate dehydrogenase	1008	814.796	59740	5305.55	37
SRR23591549	NC_009009.1	chromosome	SSA_RS09810	ZmpA/ZmpB/ZmpC family metallo-endopeptidase	5715	5499.34	208413	2746.3	37
SRR23591547	NC_009009.1	chromosome	SSA_RS04515	ABC transporter ATP-binding protein	726	545.863	15481	2625.72	37
SRR23591553	NC_009009.1	chromosome	SSA_RS00540	V-type ATP synthase subunit B	1395	1162.81	28962	2570.93	37
SRR1713039	NC_009009.1	chromosome	SSA_RS02935	2	3-butanediol dehydrogenase	1047	747.563	207	1427.05	37
SRR23591545	NC_009009.1	chromosome	SSA_RS09690	LytTR family DNA-binding domain-containing protein	447	249.574	10588	3329.59	37
SRR23591551	NC_009009.1	chromosome	SSA_RS01275	chaperonin GroEL	1623	1384.9	90097	3178.12	37
SRR23591555	NC_009009.1	chromosome	SSA_RS08225	helix-turn-helix transcriptional regulator	210	54.3817	2673	2994.67	37
SRR23591541	NC_009009.1	chromosome	SSA_RS09825	molecular chaperone DnaK	1830	1618.95	76137	2622.49	37
SRR20627696	NC_009009.1	chromosome	SSA_RS07540	DUF3270 family protein	303	131.868	10359	5326.58	37
SRR23591557	NC_009009.1	chromosome	SSA_RS08120	class I SAM-dependent methyltransferase	741	525.746	29525	3209.73	37
SRR23591543	NC_009009.1	chromosome	SSA_RS01275	chaperonin GroEL	1623	1415.76	59795	2968.53	37
SRR20627697	NC_009009.1	chromosome	SSA_RS02290	30S ribosomal protein S6	291	126.401	28698	4819.92	37
SRR24302370	NC_009009.1	chromosome	SSA_RS01960	GNAT family N-acetyltransferase	486	309.728	76060	3326.9	37
SRR24302371	NC_009009.1	chromosome	SSA_RS05440	50S ribosomal protein L10	501	332.04	88643	3678.49	37
SRR23591539	NC_009009.1	chromosome	SSA_RS09690	LytTR family DNA-binding domain-containing protein	447	248.569	11340	3044.56	38
SRR24302369	NC_009009.1	chromosome	SSA_RS09980	50S ribosomal protein L13	447	267.159	59705	3538.8	38
SRR20627698	NC_009009.1	chromosome	SSA_RS02290	30S ribosomal protein S6	291	124.914	9082	5261.21	38
SRR23591549	NC_009009.1	chromosome	SSA_RS07260	NAD-dependent DNA ligase LigA	1959	1743.34	62901	2614.62	38
SRR23591547	NC_009009.1	chromosome	SSA_RS11440	PadR family transcriptional regulator	339	167.901	4554	2511.15	38
SRR23591553	NC_009009.1	chromosome	SSA_RS10750	DUF4430 domain-containing protein	402	220.352	5442	2549.24	38
SRR1713039	NC_009009.1	chromosome	SSA_RS10110	peptide deformylase	633	333.716	91	1405.34	38
SRR23591545	NC_009009.1	chromosome	SSA_RS08120	class I SAM-dependent methyltransferase	741	533.943	22139	3254.16	38
SRR23591551	NC_009009.1	chromosome	SSA_RS04555	SP 0198 family lipoprotein	468	252.733	15647	3024.45	38
SRR23591555	NC_009009.1	chromosome	SSA_RS10740	nicotinamide riboside transporter PnuC	816	593.76	29083	2984.23	38
SRR23591541	NC_009009.1	chromosome	SSA_RS04310	cation-translocating P-type ATPase	2697	2485.95	114545	2569.43	38
SRR20627696	NC_009009.1	chromosome	SSA_RS07935	50S ribosomal protein L11	426	239.586	18647	5277.38	38
SRR23591557	NC_009009.1	chromosome	SSA_RS10990	hypothetical protein	492	284.148	15838	3185.74	38
SRR23591543	NC_009009.1	chromosome	SSA_RS08110	NADH-dependent flavin oxidoreductase	1188	980.765	40535	2904.92	38
SRR20627697	NC_009009.1	chromosome	SSA_RS00695	50S ribosomal protein L18	357	183.235	41286	4783.35	38
SRR24302370	NC_009009.1	chromosome	SSA_RS07935	50S ribosomal protein L11	426	250.765	61505	3322.82	38
SRR24302371	NC_009009.1	chromosome	SSA_RS09965	DUF1269 domain-containing protein	609	439.811	115532	3619.53	38
SRR23591539	NC_009009.1	chromosome	SSA_RS00705	50S ribosomal protein L30	183	48.0104	2184	3035.82	39
SRR24302369	NC_009009.1	chromosome	SSA_RS01010	hypothetical protein	579	397.762	80030	3186	39
SRR20627698	NC_009009.1	chromosome	SSA_RS00670	50S ribosomal protein L5	543	355.538	25451	5180.04	39
SRR23591549	NC_009009.1	chromosome	SSA_RS05990	NUDIX hydrolase	417	229.75	8207	2588.59	39
SRR23591547	NC_009009.1	chromosome	SSA_RS09685	hypothetical protein	663	482.968	12375	2372.24	39
SRR23591553	NC_009009.1	chromosome	SSA_RS09815	molecular chaperone DnaJ	1134	901.807	22071	2526.26	39
SRR1713039	NC_009009.1	chromosome	SSA_RS07930	50S ribosomal protein L1	690	390.582	105	1385.46	39
SRR23591545	NC_009009.1	chromosome	SSA_RS04515	ABC transporter ATP-binding protein	726	518.984	21193	3204.9	39
SRR23591551	NC_009009.1	chromosome	SSA_RS11450	DUF4097 family beta strand repeat-containing protein	1041	802.898	48759	2966.69	39
SRR23591555	NC_009009.1	chromosome	SSA_RS00650	50S ribosomal protein L29	207	52.6352	2499	2892.63	39
SRR23591541	NC_009009.1	chromosome	SSA_RS09835	heat-inducible transcriptional repressor HrcA	1035	823.954	37963	2569.28	39
SRR20627696	NC_009009.1	chromosome	SSA_RS02290	30S ribosomal protein S6	291	122.245	9363	5193.41	39
SRR23591557	NC_009009.1	chromosome	SSA_RS06700	serine hydrolase domain-containing protein	1779	1548.78	84684.5	3125.13	39
SRR23591543	NC_009009.1	chromosome	SSA_RS09685	hypothetical protein	663	464.146	18978	2873.85	39
SRR20627697	NC_009009.1	chromosome	SSA_RS07935	50S ribosomal protein L11	426	247.048	55302	4752.24	39
SRR24302370	NC_009009.1	chromosome	SSA_RS00635	50S ribosomal protein L22	345	173.73	42000	3275.21	39
SRR24302371	NC_009009.1	chromosome	SSA_RS02805	3-deoxy-7-phosphoheptulonate synthase	1032	860.184	220470	3531.62	39
SRR23591539	NC_009009.1	chromosome	SSA_RS05985	L-lactate dehydrogenase	987	768.443	34636	3007.98	40
SRR24302369	NC_009009.1	chromosome	SSA_RS10815	50S ribosomal protein L33	153	33.0379	6352	3044.48	40
SRR20627698	NC_009009.1	chromosome	SSA_RS00745	DNA-directed RNA polymerase subunit alpha	939	749.463	53036	5120.76	40
SRR23591549	NC_009009.1	chromosome	SSA_RS10750	DUF4430 domain-containing protein	402	216.218	7399	2479.79	40
SRR23591547	NC_009009.1	chromosome	SSA_RS01450	metal ABC transporter substrate-binding lipoprotein/adhesin SsaB	930	747.59	18090	2240.31	40
SRR23591553	NC_009009.1	chromosome	SSA_RS00335	NAD(P)H-dependent oxidoreductase	567	378.448	9228	2516.93	40
SRR1713039	NC_009009.1	chromosome	SSA_RS10400	16S rRNA (adenine(1518)-N(6)/adenine(1519)-N(6))- dimethyltransferase RsmA	873	573.563	150	1347.81	40
SRR23591545	NC_009009.1	chromosome	SSA_RS03940	F0F1 ATP synthase subunit beta	1407	1187.36	48350	3195.87	40
SRR23591551	NC_009009.1	chromosome	SSA_RS01665	type I glutamate--ammonia ligase	1347	1108.9	67302	2964.93	40
SRR23591555	NC_009009.1	chromosome	SSA_RS09690	LytTR family DNA-binding domain-containing protein	447	235.902	11164	2883.31	40
SRR23591541	NC_009009.1	chromosome	SSA_RS03385	ATP-dependent Clp protease ATP-binding subunit	2271	2059.95	91001	2463.44	40
SRR20627696	NC_009009.1	chromosome	SSA_RS10265	hypothetical protein	258	97.5581	6968	4843.01	40
SRR23591557	NC_009009.1	chromosome	SSA_RS01445	thiol peroxidase	492	284.148	15245	3066.46	40
SRR23591543	NC_009009.1	chromosome	SSA_RS06705	serine hydrolase	1779	1571.76	63971.3	2860.66	40
SRR20627697	NC_009009.1	chromosome	SSA_RS00670	50S ribosomal protein L5	543	361.24	79429	4667.89	40
SRR24302370	NC_009009.1	chromosome	SSA_RS07335	50S ribosomal protein L35	201	60.139	14455	3256.31	40
SRR24302371	NC_009009.1	chromosome	SSA_RS02795	preprotein translocase subunit SecA	2520	2348.18	587745	3448.83	40
SRR23591539	NC_009009.1	chromosome	SSA_RS10945	DUF1292 domain-containing protein	312	136.806	6027	2940.05	41
SRR24302369	NC_009009.1	chromosome	SSA_RS00015	DUF951 family protein	195	56.2237	10592	2983.14	41
SRR20627698	NC_009009.1	chromosome	SSA_RS02295	single-stranded DNA-binding protein	495	308.723	21799	5109.53	41
SRR23591549	NC_009009.1	chromosome	SSA_RS01270	co-chaperone GroES	282	114.566	3894	2463.06	41
SRR23591547	NC_009009.1	chromosome	SSA_RS00870	heavy metal-associated domain-containing protein	219	69.3985	1637	2183.89	41
SRR23591553	NC_009009.1	chromosome	SSA_RS10740	nicotinamide riboside transporter PnuC	816	626.034	15139	2496.14	41
SRR1713039	NC_009009.1	chromosome	SSA_RS00700	30S ribosomal protein S5	495	201.614	51	1303.66	41
SRR23591545	NC_009009.1	chromosome	SSA_RS10735	NUDIX hydrolase	783	575.794	22410	3054.57	41
SRR23591551	NC_009009.1	chromosome	SSA_RS01450	metal ABC transporter substrate-binding lipoprotein/adhesin SsaB	930	703.493	42527	2953.13	41
SRR23591555	NC_009009.1	chromosome	SSA_RS01445	thiol peroxidase	492	277.251	13066	2871.26	41
SRR23591541	NC_009009.1	chromosome	SSA_RS00540	V-type ATP synthase subunit B	1395	1183.95	52144	2455.97	41
SRR20627696	NC_009009.1	chromosome	SSA_RS00670	50S ribosomal protein L5	543	351.224	24902	4807.52	41
SRR23591557	NC_009009.1	chromosome	SSA_RS09685	hypothetical protein	663	448.56	23666	3015.49	41
SRR23591543	NC_009009.1	chromosome	SSA_RS09825	molecular chaperone DnaK	1830	1622.76	65945	2856.24	41
SRR20627697	NC_009009.1	chromosome	SSA_RS00740	30S ribosomal protein S11	384	207.744	45636	4663.56	41
SRR24302370	NC_009009.1	chromosome	SSA_RS07520	hypothetical protein	357	184.855	44382	3252.67	41
SRR24302371	NC_009009.1	chromosome	SSA_RS05235	ribosomal-processing cysteine protease Prp	345	179.695	44291	3396.22	41
SRR23591539	NC_009009.1	chromosome	SSA_RS04555	SP 0198 family lipoprotein	468	267.285	11519	2876.07	42
SRR24302369	NC_009009.1	chromosome	SSA_RS05440	50S ribosomal protein L10	501	320.253	59486	2941.29	42
SRR20627698	NC_009009.1	chromosome	SSA_RS00700	30S ribosomal protein S5	495	308.723	21268	4985.06	42
SRR23591549	NC_009009.1	chromosome	SSA_RS10755	hypothetical protein	486	293.789	9856	2431.08	42
SRR23591547	NC_009009.1	chromosome	SSA_RS00535	V-type ATP synthase subunit A	1791	1565.69	36692	2169.7	42
SRR23591553	NC_009009.1	chromosome	SSA_RS06800	NADPH-dependent FMN reductase	549	360.888	8610	2462.64	42
SRR1713039	NC_009009.1	chromosome	SSA_RS03710	ornithine carbamoyltransferase	1017	717.563	181	1299.98	42
SRR23591545	NC_009009.1	chromosome	SSA_RS07240	alpha/beta hydrolase	882	674.165	25996	3026.33	42
SRR23591551	NC_009009.1	chromosome	SSA_RS01270	co-chaperone GroES	282	99.7754	6014	2944.54	42
SRR23591555	NC_009009.1	chromosome	SSA_RS04410	surface-displayed alpha-enolase	1305	1066.11	50183	2867.85	42
SRR23591541	NC_009009.1	chromosome	SSA_RS04555	SP 0198 family lipoprotein	468	271.333	11846	2434.57	42
SRR20627696	NC_009009.1	chromosome	SSA_RS00740	30S ribosomal protein S11	384	201.121	13762	4639.75	42
SRR23591557	NC_009009.1	chromosome	SSA_RS04515	ABC transporter ATP-binding protein	726	510.845	26550	2970.5	42
SRR23591543	NC_009009.1	chromosome	SSA_RS00605	30S ribosomal protein S10	309	136.753	5526	2840.16	42
SRR20627697	NC_009009.1	chromosome	SSA_RS05240	50S ribosomal protein L27	294	128.844	26344	4340.67	42
SRR24302370	NC_009009.1	chromosome	SSA_RS06245	type B 50S ribosomal protein L31	243	88.7398	20643	3151.51	42
SRR24302371	NC_009009.1	chromosome	SSA_RS06245	type B 50S ribosomal protein L31	243	91.6329	21380	3214.93	42
SRR23591539	NC_009009.1	chromosome	SSA_RS04310	cation-translocating P-type ATPase	2697	2476.98	106481	2868.85	43
SRR24302369	NC_009009.1	chromosome	SSA_RS00885	TetR/AcrR family transcriptional regulator	603	421.66	78078	2932.12	43
SRR20627698	NC_009009.1	chromosome	SSA_RS06435	30S ribosomal protein S16	273	110.617	7373	4823.22	43
SRR23591549	NC_009009.1	chromosome	SSA_RS03135	transporter	1242	1026.34	34350	2425.32	43
SRR23591547	NC_009009.1	chromosome	SSA_RS08220	DUF2975 domain-containing protein	528	348.761	8157	2165.38	43
SRR23591553	NC_009009.1	chromosome	SSA_RS00210	LPKTxAVK-anchored surface protein	570	381.404	8926	2415.69	43
SRR1713039	NC_009009.1	chromosome	SSA_RS11365	LPXTG cell wall anchor domain-containing protein	3495	3195.56	805	1298.27	43
SRR23591545	NC_009009.1	chromosome	SSA_RS00685	hypothetical protein	180	44.6606	1722	3026.1	43
SRR23591551	NC_009009.1	chromosome	SSA_RS03945	F0F1 ATP synthase subunit epsilon	423	212.376	12787	2941.31	43
SRR23591555	NC_009009.1	chromosome	SSA_RS00210	LPKTxAVK-anchored surface protein	570	351.134	16436	2851.85	43
SRR23591541	NC_009009.1	chromosome	SSA_RS00210	LPKTxAVK-anchored surface protein	570	368.672	15975	2416.32	43
SRR20627696	NC_009009.1	chromosome	SSA_RS05240	50S ribosomal protein L27	294	124.651	8414	4576.96	43
SRR23591557	NC_009009.1	chromosome	SSA_RS03385	ATP-dependent Clp protease ATP-binding subunit	2271	2040.78	105022	2941.29	43
SRR23591543	NC_009009.1	chromosome	SSA_RS04310	cation-translocating P-type ATPase	2697	2489.76	98985	2794.34	43
SRR20627697	NC_009009.1	chromosome	SSA_RS06435	30S ribosomal protein S16	273	112.014	22800	4321.16	43
SRR24302370	NC_009009.1	chromosome	SSA_RS02795	preprotein translocase subunit SecA	2520	2340.59	543719	3147.11	43
SRR24302371	NC_009009.1	chromosome	SSA_RS07935	50S ribosomal protein L11	426	257.683	59027	3156.32	43
SRR23591539	NC_009009.1	chromosome	SSA_RS00655	30S ribosomal protein S17	261	98.9397	4205	2836.31	44
SRR24302369	NC_009009.1	chromosome	SSA_RS02080	SemiSWEET family transporter	261	100.871	18356	2881.57	44
SRR20627698	NC_009009.1	chromosome	SSA_RS00740	30S ribosomal protein S11	384	204.274	13471	4771.99	44
SRR23591549	NC_009009.1	chromosome	SSA_RS00360	GntR family transcriptional regulator	717	520.563	17390	2420.81	44
SRR23591547	NC_009009.1	chromosome	SSA_RS10070	thioredoxin	315	146.543	3410	2154.37	44
SRR23591553	NC_009009.1	chromosome	SSA_RS07250	type I pullulanase	2298	2065.81	48303	2413.54	44
SRR1713039	NC_009009.1	chromosome	SSA_RS02645	kinase	867	567.563	139	1262.17	44
SRR23591545	NC_009009.1	chromosome	SSA_RS09830	nucleotide exchange factor GrpE	537	333.312	12626	2972.97	44
SRR23591551	NC_009009.1	chromosome	SSA_RS10955	IreB family regulatory phosphoprotein	267	89.1847	5356	2933.78	44
SRR23591555	NC_009009.1	chromosome	SSA_RS01460	metal ABC transporter ATP-binding protein	750	528.016	24105	2781.4	44
SRR23591541	NC_009009.1	chromosome	SSA_RS00650	50S ribosomal protein L29	207	58.0236	2486	2389.18	44
SRR20627696	NC_009009.1	chromosome	SSA_RS05445	50S ribosomal protein L7/L12	369	187.715	12649	4569.08	44
SRR23591557	NC_009009.1	chromosome	SSA_RS04520	ABC transporter permease	735	519.779	26256	2887.11	44
SRR23591543	NC_009009.1	chromosome	SSA_RS05985	L-lactate dehydrogenase	987	780.983	30606	2754.44	44
SRR20627697	NC_009009.1	chromosome	SSA_RS04410	surface-displayed alpha-enolase	1305	1118.07	220240	4181.83	44
SRR24302370	NC_009009.1	chromosome	SSA_RS06430	RNA-binding protein KphA	240	86.6032	19736	3087.37	44
SRR24302371	NC_009009.1	chromosome	SSA_RS01695	DNA-dependent RNA polymerase subunit epsilon	231	82.6648	17659	2943.48	44
SRR23591539	NC_009009.1	chromosome	SSA_RS09830	nucleotide exchange factor GrpE	537	330.944	14023	2827.78	45
SRR24302369	NC_009009.1	chromosome	SSA_RS00020	DUF1307 domain-containing protein	492	311.374	56121	2854.03	45
SRR20627698	NC_009009.1	chromosome	SSA_RS00710	50S ribosomal protein L15	441	257.195	16916	4759.37	45
SRR23591549	NC_009009.1	chromosome	SSA_RS00870	heavy metal-associated domain-containing protein	219	67.2864	2243	2415.66	45
SRR23591547	NC_009009.1	chromosome	SSA_RS05985	L-lactate dehydrogenase	987	770.093	17236	2072.17	45
SRR23591553	NC_009009.1	chromosome	SSA_RS08225	helix-turn-helix transcriptional regulator	210	65.2318	1501	2375.15	45
SRR1713039	NC_009009.1	chromosome	SSA_RS03920	F0F1 ATP synthase subunit B	495	201.614	49	1252.54	45
SRR23591545	NC_009009.1	chromosome	SSA_RS00540	V-type ATP synthase subunit B	1395	1175.36	42640	2847.22	45
SRR23591551	NC_009009.1	chromosome	SSA_RS07660	amino acid ABC transporter permease	660	436.07	26114	2925.47	45
SRR23591555	NC_009009.1	chromosome	SSA_RS09820	DJ-1/PfpI family protein	633	412.442	18816	2779.51	45
SRR23591541	NC_009009.1	chromosome	SSA_RS01445	thiol peroxidase	492	293.881	12411	2354.98	45
SRR20627696	NC_009009.1	chromosome	SSA_RS06435	30S ribosomal protein S16	273	108.423	7159	4477.15	45
SRR23591557	NC_009009.1	chromosome	SSA_RS06715	serine hydrolase domain-containing protein	1788	1557.78	78462.1	2878.78	45
SRR23591543	NC_009009.1	chromosome	SSA_RS06700	serine hydrolase domain-containing protein	1779	1571.76	60774.7	2717.71	45
SRR20627697	NC_009009.1	chromosome	SSA_RS00745	DNA-directed RNA polymerase subunit alpha	939	755.901	148810	4179.31	45
SRR24302370	NC_009009.1	chromosome	SSA_RS01695	DNA-dependent RNA polymerase subunit epsilon	231	80.1781	18049	3049.73	45
SRR24302371	NC_009009.1	chromosome	SSA_RS00015	DUF951 family protein	195	57.7791	12330	2940.41	45
SRR23591539	NC_009009.1	chromosome	SSA_RS00630	30S ribosomal protein S19	282	114.173	4710	2753.06	46
SRR24302369	NC_009009.1	chromosome	SSA_RS00200	CHAP domain-containing protein	1215	1031.08	183608	2819.79	46
SRR20627698	NC_009009.1	chromosome	SSA_RS03860	phosphocarrier protein HPr	264	103.785	6300	4392.59	46
SRR23591549	NC_009009.1	chromosome	SSA_RS01670	GNAT family N-acetyltransferase	420	232.43	7740	2413.14	46
SRR23591547	NC_009009.1	chromosome	SSA_RS05750	tyrosine recombinase XerS	1071	845.686	18634	2039.99	46
SRR23591553	NC_009009.1	chromosome	SSA_RS04515	ABC transporter ATP-binding protein	726	536.224	11980	2306.11	46
SRR1713039	NC_009009.1	chromosome	SSA_RS07045	PHP domain-containing protein	750	450.564	109	1246.77	46
SRR23591545	NC_009009.1	chromosome	SSA_RS06865	hemolysin III family protein	648	441.524	15976	2839.81	46
SRR23591551	NC_009009.1	chromosome	SSA_RS03555	NADP-dependent isocitrate dehydrogenase	1212	973.898	56108	2814.42	46
SRR23591555	NC_009009.1	chromosome	SSA_RS06800	NADPH-dependent FMN reductase	549	331.025	14339	2639.14	46
SRR23591541	NC_009009.1	chromosome	SSA_RS04185	accessory secretory system protein Asp4	183	44.3402	1857	2335.43	46
SRR20627696	NC_009009.1	chromosome	SSA_RS00700	30S ribosomal protein S5	495	304.735	19614	4364.3	46
SRR23591557	NC_009009.1	chromosome	SSA_RS06720	CPBP family intramembrane glutamic endopeptidase	813	597.49	29345	2807.1	46
SRR23591543	NC_009009.1	chromosome	SSA_RS10345	30S ribosomal protein S12	414	225.874	8552	2661.15	46
SRR20627697	NC_009009.1	chromosome	SSA_RS00700	30S ribosomal protein S5	495	313.834	61606	4167.37	46
SRR24302370	NC_009009.1	chromosome	SSA_RS06210	50S ribosomal protein L19	348	176.514	37599	2885.76	46
SRR24302371	NC_009009.1	chromosome	SSA_RS02080	SemiSWEET family transporter	261	105.651	22058	2876.79	46
SRR23591539	NC_009009.1	chromosome	SSA_RS07440	elongation factor Tu	1197	976.983	39695	2711.49	47
SRR24302369	NC_009009.1	chromosome	SSA_RS03010	amino acid ABC transporter substrate-binding protein	864	682.409	121040	2808.66	47
SRR20627698	NC_009009.1	chromosome	SSA_RS00625	50S ribosomal protein L2	834	645.061	39006	4375.67	47
SRR23591549	NC_009009.1	chromosome	SSA_RS07250	type I pullulanase	2298	2082.34	68346	2378.45	47
SRR23591547	NC_009009.1	chromosome	SSA_RS10755	hypothetical protein	486	307.474	6601	1987.62	47
SRR23591553	NC_009009.1	chromosome	SSA_RS11455	S66 peptidase family protein	954	744.182	16509	2289.87	47
SRR1713039	NC_009009.1	chromosome	SSA_RS04230	signal peptidase I	558	259.982	62	1229.04	47
SRR23591545	NC_009009.1	chromosome	SSA_RS06725	serine hydrolase domain-containing protein	1782	1562.36	56052	2815.69	47
SRR23591551	NC_009009.1	chromosome	SSA_RS08225	helix-turn-helix transcriptional regulator	210	53.8761	3099	2809.98	47
SRR23591555	NC_009009.1	chromosome	SSA_RS03265	Dps family protein	516	299.695	12857	2613.75	47
SRR23591541	NC_009009.1	chromosome	SSA_RS01195	glutamyl aminopeptidase	1065	853.954	35543	2320.99	47
SRR20627696	NC_009009.1	chromosome	SSA_RS00745	DNA-directed RNA polymerase subunit alpha	939	744.659	47783	4350.97	47
SRR23591557	NC_009009.1	chromosome	SSA_RS00360	GntR family transcriptional regulator	717	501.955	23524	2678.56	47
SRR23591543	NC_009009.1	chromosome	SSA_RS00650	50S ribosomal protein L29	207	61.3158	2214	2537.9	47
SRR20627697	NC_009009.1	chromosome	SSA_RS05445	50S ribosomal protein L7/L12	369	194.043	37414	4093.3	47
SRR24302370	NC_009009.1	chromosome	SSA_RS10815	50S ribosomal protein L33	153	33.148	7001	2861.32	47
SRR24302371	NC_009009.1	chromosome	SSA_RS01010	hypothetical protein	579	409.854	80504	2706.48	47
SRR23591539	NC_009009.1	chromosome	SSA_RS04520	ABC transporter permease	735	524.204	21204	2699.45	48
SRR24302369	NC_009009.1	chromosome	SSA_RS05985	L-lactate dehydrogenase	987	803.512	142501	2808.28	48
SRR20627698	NC_009009.1	chromosome	SSA_RS05240	50S ribosomal protein L27	294	127.276	7657	4353.36	48
SRR23591549	NC_009009.1	chromosome	SSA_RS00540	V-type ATP synthase subunit B	1395	1179.34	38184	2346.26	48
SRR23591547	NC_009009.1	chromosome	SSA_RS10760	DUF4272 domain-containing protein	744	563.839	11741	1927.89	48
SRR23591553	NC_009009.1	chromosome	SSA_RS09810	ZmpA/ZmpB/ZmpC family metallo-endopeptidase	5715	5482.81	118755	2235.73	48
SRR1713039	NC_009009.1	chromosome	SSA_RS02565	ABC transporter ATP-binding protein	783	483.563	111	1183.01	48
SRR23591545	NC_009009.1	chromosome	SSA_RS00210	LPKTxAVK-anchored surface protein	570	365.15	12916	2776.08	48
SRR23591551	NC_009009.1	chromosome	SSA_RS01965	NADP-specific glutamate dehydrogenase	1347	1108.9	62681	2761.36	48
SRR23591555	NC_009009.1	chromosome	SSA_RS10750	DUF4430 domain-containing protein	402	196.11	8171	2538.51	48
SRR23591541	NC_009009.1	chromosome	SSA_RS10090	30S ribosomal protein S15	270	101.406	4188	2303.01	48
SRR20627696	NC_009009.1	chromosome	SSA_RS00610	50S ribosomal protein L3	627	433.873	27269	4261.65	48
SRR23591557	NC_009009.1	chromosome	SSA_RS10750	DUF4430 domain-containing protein	402	203.38	9513	2673.4	48
SRR23591543	NC_009009.1	chromosome	SSA_RS06860	DUF1836 domain-containing protein	462	269.439	9693	2528.51	48
SRR20627697	NC_009009.1	chromosome	SSA_RS09610	hypothetical protein	216	69.8463	13224	4019.36	48
SRR24302370	NC_009009.1	chromosome	SSA_RS09965	DUF1269 domain-containing protein	609	432.191	90492	2836.6	48
SRR24302371	NC_009009.1	chromosome	SSA_RS10970	transcriptional regulator Spx	399	231.375	45056	2683.19	48
SRR23591539	NC_009009.1	chromosome	SSA_RS01460	metal ABC transporter ATP-binding protein	750	539.114	21714	2687.93	49
SRR24302369	NC_009009.1	chromosome	SSA_RS03625	DUF805 domain-containing protein	1095	911.075	160746	2793.84	49
SRR20627698	NC_009009.1	chromosome	SSA_RS11670	competence protein	108	14.9311	849	4114.61	49
SRR23591549	NC_009009.1	chromosome	SSA_RS09685	hypothetical protein	663	466.863	14569	2261.38	49
SRR23591547	NC_009009.1	chromosome	SSA_RS09690	LytTR family DNA-binding domain-containing protein	447	269.301	5563	1912.51	49
SRR23591553	NC_009009.1	chromosome	SSA_RS06700	serine hydrolase domain-containing protein	1779	1546.81	33376.7	2227.29	49
SRR1713039	NC_009009.1	chromosome	SSA_RS00695	50S ribosomal protein L18	357	104.617	24	1182.3	49
SRR23591545	NC_009009.1	chromosome	SSA_RS01450	metal ABC transporter substrate-binding lipoprotein/adhesin SsaB	930	721.828	25459	2768.11	49
SRR23591551	NC_009009.1	chromosome	SSA_RS00340	TetR/AcrR family transcriptional regulator	597	374.457	20569	2683.42	49
SRR23591555	NC_009009.1	chromosome	SSA_RS04515	ABC transporter ATP-binding protein	726	504.175	20977	2534.93	49
SRR23591541	NC_009009.1	chromosome	SSA_RS06705	serine hydrolase	1779	1567.95	63110.2	2244.5	49
SRR20627696	NC_009009.1	chromosome	SSA_RS03455	HU family DNA-binding protein	276	110.629	6579	4032.38	49
SRR23591557	NC_009009.1	chromosome	SSA_RS04410	surface-displayed alpha-enolase	1305	1074.78	50005	2659.18	49
SRR23591543	NC_009009.1	chromosome	SSA_RS03865	phosphoenolpyruvate--protein phosphotransferase	1734	1526.76	54866	2525.8	49
SRR20627697	NC_009009.1	chromosome	SSA_RS10265	hypothetical protein	258	100.422	18674	3947.72	49
SRR24302370	NC_009009.1	chromosome	SSA_RS00710	50S ribosomal protein L15	441	265.387	55417	2828.97	49
SRR24302371	NC_009009.1	chromosome	SSA_RS00880	TetR/AcrR family transcriptional regulator	573	403.862	78184	2667.48	49
SRR23591539	NC_009009.1	chromosome	SSA_RS03385	ATP-dependent Clp protease ATP-binding subunit	2271	2050.98	81917	2665.45	50
SRR24302369	NC_009009.1	chromosome	SSA_RS00730	50S ribosomal protein L36	117	17.8414	3096	2747.81	50
SRR20627698	NC_009009.1	chromosome	SSA_RS09975	30S ribosomal protein S9	393	212.513	11382	3875.68	50
SRR23591549	NC_009009.1	chromosome	SSA_RS04555	SP 0198 family lipoprotein	468	276.831	8598	2250.69	50
SRR23591547	NC_009009.1	chromosome	SSA_RS10750	DUF4430 domain-containing protein	402	226.042	4577	1874.67	50
SRR23591553	NC_009009.1	chromosome	SSA_RS10755	hypothetical protein	486	299.646	6462	2226.02	50
SRR1713039	NC_009009.1	chromosome	SSA_RS10670	hypothetical protein	936	636.563	146	1182.03	50
SRR23591545	NC_009009.1	chromosome	SSA_RS01965	NADP-specific glutamate dehydrogenase	1347	1127.36	39392	2742.34	50
SRR23591551	NC_009009.1	chromosome	SSA_RS05990	NUDIX hydrolase	417	207.1	11234	2649.92	50
SRR23591555	NC_009009.1	chromosome	SSA_RS01450	metal ABC transporter substrate-binding lipoprotein/adhesin SsaB	930	706.154	28745	2480.09	50
SRR23591541	NC_009009.1	chromosome	SSA_RS01450	metal ABC transporter substrate-binding lipoprotein/adhesin SsaB	930	726.164	28787	2210.62	50
SRR20627696	NC_009009.1	chromosome	SSA_RS00625	50S ribosomal protein L2	834	640.396	37922	4015.26	50
SRR23591557	NC_009009.1	chromosome	SSA_RS06710	serine hydrolase	1782	1551.78	71365.3	2628.52	50
SRR23591543	NC_009009.1	chromosome	SSA_RS01455	metal ABC transporter permease	864	664.425	23765	2513.97	50
SRR20627697	NC_009009.1	chromosome	SSA_RS00610	50S ribosomal protein L3	627	444.815	82487	3936.8	50
SRR24302370	NC_009009.1	chromosome	SSA_RS03625	DUF805 domain-containing protein	1095	915.594	188941	2795.68	50
SRR24302371	NC_009009.1	chromosome	SSA_RS00010	DNA polymerase III subunit beta	1137	965.184	183244	2615.98	50
SRR23591539	NC_009009.1	chromosome	SSA_RS00680	30S ribosomal protein S8	399	207.168	8052	2593.81	51
SRR24302369	NC_009009.1	chromosome	SSA_RS05240	50S ribosomal protein L27	294	126.433	21561	2700.38	51
SRR20627698	NC_009009.1	chromosome	SSA_RS05445	50S ribosomal protein L7/L12	369	190.88	10021	3798.96	51
SRR23591549	NC_009009.1	chromosome	SSA_RS09835	heat-inducible transcriptional repressor HrcA	1035	819.341	24700	2184.57	51
SRR23591547	NC_009009.1	chromosome	SSA_RS00210	LPKTxAVK-anchored surface protein	570	390.408	7522	1783.8	51
SRR23591553	NC_009009.1	chromosome	SSA_RS09835	heat-inducible transcriptional repressor HrcA	1035	802.807	17022	2188.61	51
SRR1713039	NC_009009.1	chromosome	SSA_RS00690	50S ribosomal protein L6	537	239.96	55	1181.25	51
SRR23591545	NC_009009.1	chromosome	SSA_RS08225	helix-turn-helix transcriptional regulator	210	62.9689	2161	2693.42	51
SRR23591551	NC_009009.1	chromosome	SSA_RS01195	glutamyl aminopeptidase	1065	826.898	44612	2635.59	51
SRR23591555	NC_009009.1	chromosome	SSA_RS03945	F0F1 ATP synthase subunit epsilon	423	214.44	8530	2423.52	51
SRR23591541	NC_009009.1	chromosome	SSA_RS10955	IreB family regulatory phosphoprotein	267	99.1214	3924	2207.57	51
SRR20627696	NC_009009.1	chromosome	SSA_RS09975	30S ribosomal protein S9	393	209.335	12096	3918.06	51
SRR23591557	NC_009009.1	chromosome	SSA_RS00210	LPKTxAVK-anchored surface protein	570	357.923	16235	2592.49	51
SRR23591543	NC_009009.1	chromosome	SSA_RS05090	30S ribosomal protein S20	237	81.7302	2911	2503.39	51
SRR20627697	NC_009009.1	chromosome	SSA_RS00625	50S ribosomal protein L2	834	651.53	119295	3887.1	51
SRR24302370	NC_009009.1	chromosome	SSA_RS05985	L-lactate dehydrogenase	987	807.952	166243	2787.55	51
SRR24302371	NC_009009.1	chromosome	SSA_RS00635	50S ribosomal protein L22	345	179.695	33056	2534.72	51
SRR23591539	NC_009009.1	chromosome	SSA_RS01955	NADP oxidoreductase	159	34.8636	1354	2591.82	52
SRR24302369	NC_009009.1	chromosome	SSA_RS10805	hypothetical protein	357	181.739	30810	2684.48	52
SRR20627698	NC_009009.1	chromosome	SSA_RS10340	30S ribosomal protein S7	471	285.741	14917	3777.66	52
SRR23591549	NC_009009.1	chromosome	SSA_RS00340	TetR/AcrR family transcriptional regulator	597	401.667	12061	2175.96	52
SRR23591547	NC_009009.1	chromosome	SSA_RS01835	formate C-acetyltransferase	2316	2090.69	39455	1747.21	52
SRR23591553	NC_009009.1	chromosome	SSA_RS10070	thioredoxin	315	144.537	3035	2167.45	52
SRR1713039	NC_009009.1	chromosome	SSA_RS02650	nicotinate-nucleotide--dimethylbenzimidazole phosphoribosyltransferase	1068	768.563	173	1160.07	52
SRR23591545	NC_009009.1	chromosome	SSA_RS10745	AAA family ATPase	1059	839.361	28528	2667.46	52
SRR23591551	NC_009009.1	chromosome	SSA_RS10945	DUF1292 domain-containing protein	312	121.582	6525	2621.75	52
SRR23591555	NC_009009.1	chromosome	SSA_RS03940	F0F1 ATP synthase subunit beta	1407	1168.11	45625	2379.69	52
SRR23591541	NC_009009.1	chromosome	SSA_RS03455	HU family DNA-binding protein	276	105.992	4192	2205.48	52
SRR20627696	NC_009009.1	chromosome	SSA_RS10340	30S ribosomal protein S7	471	281.788	16255	3911.43	52
SRR23591557	NC_009009.1	chromosome	SSA_RS00540	V-type ATP synthase subunit B	1395	1164.78	52415	2571.97	52
SRR23591543	NC_009009.1	chromosome	SSA_RS00540	V-type ATP synthase subunit B	1395	1187.76	41960	2482.98	52
SRR20627697	NC_009009.1	chromosome	SSA_RS00710	50S ribosomal protein L15	441	261.312	47073	3824.29	52
SRR24302370	NC_009009.1	chromosome	SSA_RS06860	DUF1836 domain-containing protein	462	286.058	58094	2751.32	52
SRR24302371	NC_009009.1	chromosome	SSA_RS07335	50S ribosomal protein L35	201	61.7025	11255	2513.38	52
SRR23591539	NC_009009.1	chromosome	SSA_RS04515	ABC transporter ATP-binding protein	726	515.251	19782	2562.18	53
SRR24302369	NC_009009.1	chromosome	SSA_RS10970	transcriptional regulator Spx	399	220.972	37095	2658.23	53
SRR20627698	NC_009009.1	chromosome	SSA_RS00640	30S ribosomal protein S3	654	465.355	23546	3661.4	53
SRR23591549	NC_009009.1	chromosome	SSA_RS01835	formate C-acetyltransferase	2316	2100.34	63064	2175.83	53
SRR23591547	NC_009009.1	chromosome	SSA_RS00520	V-type ATPase subunit	1014	788.686	14658	1720.69	53
SRR23591553	NC_009009.1	chromosome	SSA_RS01450	metal ABC transporter substrate-binding lipoprotein/adhesin SsaB	930	736.907	14596	2044.52	53
SRR1713039	NC_009009.1	chromosome	SSA_RS04275	triose-phosphate isomerase	759	459.564	102	1143.86	53
SRR23591545	NC_009009.1	chromosome	SSA_RS04555	SP 0198 family lipoprotein	468	268.674	8995	2627.56	53
SRR23591551	NC_009009.1	chromosome	SSA_RS07655	amino acid ABC transporter permease	681	456.717	24318	2601.11	53
SRR23591555	NC_009009.1	chromosome	SSA_RS07335	50S ribosomal protein L35	201	49.2882	1923	2377.06	53
SRR23591541	NC_009009.1	chromosome	SSA_RS09830	nucleotide exchange factor GrpE	537	336.803	12800	2119.28	53
SRR20627696	NC_009009.1	chromosome	SSA_RS09610	hypothetical protein	216	68.3309	3927	3896.86	53
SRR23591557	NC_009009.1	chromosome	SSA_RS01965	NADP-specific glutamate dehydrogenase	1347	1116.78	49410	2528.72	53
SRR23591543	NC_009009.1	chromosome	SSA_RS04520	ABC transporter permease	735	535.822	18845	2471.97	53
SRR20627697	NC_009009.1	chromosome	SSA_RS10340	30S ribosomal protein S7	471	290.337	52145	3812.83	53
SRR24302370	NC_009009.1	chromosome	SSA_RS00725	translation initiation factor IF-1	219	71.9482	14407	2712.8	53
SRR24302371	NC_009009.1	chromosome	SSA_RS00710	50S ribosomal protein L15	441	272.441	47880	2421.57	53
SRR23591539	NC_009009.1	chromosome	SSA_RS07335	50S ribosomal protein L35	201	58.8462	2227	2525.57	54
SRR24302369	NC_009009.1	chromosome	SSA_RS05235	ribosomal-processing cysteine protease Prp	345	170.856	28219	2615.33	54
SRR20627698	NC_009009.1	chromosome	SSA_RS04410	surface-displayed alpha-enolase	1305	1111.8	55687	3624.45	54
SRR23591549	NC_009009.1	chromosome	SSA_RS03270	YqgQ family protein	219	67.2864	1943	2092.57	54
SRR23591547	NC_009009.1	chromosome	SSA_RS00685	hypothetical protein	180	44.1939	820	1717.84	54
SRR23591553	NC_009009.1	chromosome	SSA_RS09820	DJ-1/PfpI family protein	633	443.612	8615	2004.57	54
SRR1713039	NC_009009.1	chromosome	SSA_RS05450	ZmpA/ZmpB/ZmpC family metallo-endopeptidase	5625	5325.56	1177	1139.01	54
SRR23591545	NC_009009.1	chromosome	SSA_RS03385	ATP-dependent Clp protease ATP-binding subunit	2271	2051.36	68061	2603.95	54
SRR23591551	NC_009009.1	chromosome	SSA_RS01670	GNAT family N-acetyltransferase	420	209.737	10993	2560.46	54
SRR23591555	NC_009009.1	chromosome	SSA_RS00730	50S ribosomal protein L36	117	13.9595	537	2343.74	54
SRR23591541	NC_009009.1	chromosome	SSA_RS06700	serine hydrolase domain-containing protein	1779	1567.95	59025.8	2099.24	54
SRR20627696	NC_009009.1	chromosome	SSA_RS00710	50S ribosomal protein L15	441	253.47	14480	3873.58	54
SRR23591557	NC_009009.1	chromosome	SSA_RS01670	GNAT family N-acetyltransferase	420	218.865	9405	2456.05	54
SRR23591543	NC_009009.1	chromosome	SSA_RS11195	50S ribosomal protein L33	150	29.837	1046	2464.02	54
SRR20627697	NC_009009.1	chromosome	SSA_RS03945	F0F1 ATP synthase subunit epsilon	423	244.182	43497	3781.66	54
SRR24302370	NC_009009.1	chromosome	SSA_RS05230	50S ribosomal protein L21	315	146.63	29269	2704.26	54
SRR24302371	NC_009009.1	chromosome	SSA_RS00665	50S ribosomal protein L24	306	143.827	25105	2405.11	54
SRR23591539	NC_009009.1	chromosome	SSA_RS00335	NAD(P)H-dependent oxidoreductase	567	359.528	13366	2481.01	55
SRR24302369	NC_009009.1	chromosome	SSA_RS07935	50S ribosomal protein L11	426	246.773	39426	2529.88	55
SRR20627698	NC_009009.1	chromosome	SSA_RS10265	hypothetical protein	258	99.3255	4939	3598.26	55
SRR23591549	NC_009009.1	chromosome	SSA_RS00685	hypothetical protein	180	42.9576	1231	2076.6	55
SRR23591547	NC_009009.1	chromosome	SSA_RS01670	GNAT family N-acetyltransferase	420	243.242	4486	1707.47	55
SRR23591553	NC_009009.1	chromosome	SSA_RS00870	heavy metal-associated domain-containing protein	219	71.332	1344	1944.84	55
SRR1713039	NC_009009.1	chromosome	SSA_RS04340	MBL fold metallo-hydrolase	639	339.688	75	1137.88	55
SRR23591545	NC_009009.1	chromosome	SSA_RS07440	elongation factor Tu	1197	977.361	32369	2599.26	55
SRR23591551	NC_009009.1	chromosome	SSA_RS05985	L-lactate dehydrogenase	987	750.231	39174	2550.83	55
SRR23591555	NC_009009.1	chromosome	SSA_RS08220	DUF2975 domain-containing protein	528	311.024	11847	2320.69	55
SRR23591541	NC_009009.1	chromosome	SSA_RS03865	phosphoenolpyruvate--protein phosphotransferase	1734	1522.95	56771	2078.71	55
SRR20627696	NC_009009.1	chromosome	SSA_RS04410	surface-displayed alpha-enolase	1305	1106.61	62206	3811.6	55
SRR23591557	NC_009009.1	chromosome	SSA_RS10560	TIGR00266 family protein	696	481.217	20656	2453.35	55
SRR23591543	NC_009009.1	chromosome	SSA_RS02300	30S ribosomal protein S18	240	83.9372	2927	2450.96	55
SRR20627697	NC_009009.1	chromosome	SSA_RS00640	30S ribosomal protein S3	654	471.742	84007	3780.5	55
SRR24302370	NC_009009.1	chromosome	SSA_RS00885	TetR/AcrR family transcriptional regulator	603	426.2	84703	2692.46	55
SRR24302371	NC_009009.1	chromosome	SSA_RS03625	DUF805 domain-containing protein	1095	923.184	160796	2399.95	55
SRR23591539	NC_009009.1	chromosome	SSA_RS00210	LPKTxAVK-anchored surface protein	570	362.43	13142	2419.89	56
SRR24302369	NC_009009.1	chromosome	SSA_RS10090	30S ribosomal protein S15	270	107.665	16900	2485.57	56
SRR20627698	NC_009009.1	chromosome	SSA_RS00615	50S ribosomal protein L4	624	435.481	21394	3554.98	56
SRR23591549	NC_009009.1	chromosome	SSA_RS01960	GNAT family N-acetyltransferase	486	293.789	8406	2073.42	56
SRR23591547	NC_009009.1	chromosome	SSA_RS03555	NADP-dependent isocitrate dehydrogenase	1212	986.686	17827	1672.75	56
SRR23591553	NC_009009.1	chromosome	SSA_RS03860	phosphocarrier protein HPr	264	103.94	1923	1909.7	56
SRR1713039	NC_009009.1	chromosome	SSA_RS03940	F0F1 ATP synthase subunit beta	1407	1107.56	244	1135.37	56
SRR23591545	NC_009009.1	chromosome	SSA_RS01270	co-chaperone GroES	282	113.429	3669	2538.63	56
SRR23591551	NC_009009.1	chromosome	SSA_RS04310	cation-translocating P-type ATPase	2697	2458.9	126088	2505.02	56
SRR23591555	NC_009009.1	chromosome	SSA_RS10090	30S ribosomal protein S15	270	92.7505	3486	2289.89	56
SRR23591541	NC_009009.1	chromosome	SSA_RS01640	phosphoglycerate kinase	1197	985.954	36268	2051.26	56
SRR20627696	NC_009009.1	chromosome	SSA_RS09465	acyl carrier protein	225	74.3411	4156	3790.68	56
SRR23591557	NC_009009.1	chromosome	SSA_RS10755	hypothetical protein	486	278.624	11928	2446.83	56
SRR23591543	NC_009009.1	chromosome	SSA_RS10945	DUF1292 domain-containing protein	312	139.093	4757	2403.79	56
SRR20627697	NC_009009.1	chromosome	SSA_RS03455	HU family DNA-binding protein	276	114.364	20124	3735.63	56
SRR24302370	NC_009009.1	chromosome	SSA_RS01985	MetQ/NlpA family ABC transporter substrate-binding protein	873	695.997	136622	2659.36	56
SRR24302371	NC_009009.1	chromosome	SSA_RS00020	DUF1307 domain-containing protein	492	323.089	56183	2396.06	56
SRR23591539	NC_009009.1	chromosome	SSA_RS03935	F0F1 ATP synthase subunit gamma	882	670.373	23265	2316.04	57
SRR24302369	NC_009009.1	chromosome	SSA_RS06210	50S ribosomal protein L19	348	173.609	26703	2435.59	57
SRR20627698	NC_009009.1	chromosome	SSA_RS03945	F0F1 ATP synthase subunit epsilon	423	240.278	11007	3314.88	57
SRR23591549	NC_009009.1	chromosome	SSA_RS07335	50S ribosomal protein L35	201	55.3934	1530	2001.55	57
SRR23591547	NC_009009.1	chromosome	SSA_RS04925	bifunctional biotin--[acetyl-CoA-carboxylase] ligase/biotin operon repressor BirA	936	753.145	12928	1589.22	57
SRR23591553	NC_009009.1	chromosome	SSA_RS00535	V-type ATP synthase subunit A	1791	1558.81	28562	1891.32	57
SRR1713039	NC_009009.1	chromosome	SSA_RS00460	sugar ABC transporter substrate-binding protein	1347	1047.56	230	1131.53	57
SRR23591545	NC_009009.1	chromosome	SSA_RS04185	accessory secretory system protein Asp4	183	46.2634	1491	2529.39	57
SRR23591551	NC_009009.1	chromosome	SSA_RS10520	Asp23/Gls24 family envelope stress response protein	591	368.736	18341	2429.88	57
SRR23591555	NC_009009.1	chromosome	SSA_RS00335	NAD(P)H-dependent oxidoreductase	567	348.254	13072	2286.91	57
SRR23591541	NC_009009.1	chromosome	SSA_RS07335	50S ribosomal protein L35	201	54.4176	1979	2027.96	57
SRR20627696	NC_009009.1	chromosome	SSA_RS00640	30S ribosomal protein S3	654	460.729	25375	3734.49	57
SRR23591557	NC_009009.1	chromosome	SSA_RS06725	serine hydrolase domain-containing protein	1782	1551.78	65168	2400.26	57
SRR23591543	NC_009009.1	chromosome	SSA_RS05235	ribosomal-processing cysteine protease Prp	345	166.075	5663	2396.68	57
SRR20627697	NC_009009.1	chromosome	SSA_RS09465	acyl carrier protein	225	76.1432	13273	3700.63	57
SRR24302370	NC_009009.1	chromosome	SSA_RS09975	30S ribosomal protein S9	393	218.911	42520	2631.42	57
SRR24302371	NC_009009.1	chromosome	SSA_RS03635	superoxide dismutase SodA	606	436.811	75367	2377.41	57
SRR23591539	NC_009009.1	chromosome	SSA_RS00300	hypothetical protein	228	76.2371	2613	2287.35	58
SRR24302369	NC_009009.1	chromosome	SSA_RS06860	DUF1836 domain-containing protein	462	281.833	43244	2429.68	58
SRR20627698	NC_009009.1	chromosome	SSA_RS09465	acyl carrier protein	225	75.5879	3426	3279.81	58
SRR23591549	NC_009009.1	chromosome	SSA_RS04185	accessory secretory system protein Asp4	183	44.6067	1219	1980.33	58
SRR23591547	NC_009009.1	chromosome	SSA_RS09835	heat-inducible transcriptional repressor HrcA	1035	809.686	13883	1587.45	58
SRR23591553	NC_009009.1	chromosome	SSA_RS10090	30S ribosomal protein S15	270	108.609	1988	1889.39	58
SRR1713039	NC_009009.1	chromosome	SSA_RS01725	AzlC family ABC transporter permease	696	396.578	87	1130.6	58
SRR23591545	NC_009009.1	chromosome	SSA_RS00730	50S ribosomal protein L36	117	16.4794	516	2457.44	58
SRR23591551	NC_009009.1	chromosome	SSA_RS00540	V-type ATP synthase subunit B	1395	1156.9	56888	2402.17	58
SRR23591555	NC_009009.1	chromosome	SSA_RS09815	molecular chaperone DnaJ	1134	895.114	31923	2172.85	58
SRR23591541	NC_009009.1	chromosome	SSA_RS04410	surface-displayed alpha-enolase	1305	1093.95	39679	2022.62	58
SRR20627696	NC_009009.1	chromosome	SSA_RS05440	50S ribosomal protein L10	501	310.566	16510	3604.65	58
SRR23591557	NC_009009.1	chromosome	SSA_RS01450	metal ABC transporter substrate-binding lipoprotein/adhesin SsaB	930	713.268	29240	2343.04	58
SRR23591543	NC_009009.1	chromosome	SSA_RS03935	F0F1 ATP synthase subunit gamma	882	682.351	23205	2390.25	58
SRR20627697	NC_009009.1	chromosome	SSA_RS09975	30S ribosomal protein S9	393	216.062	37183	3653.46	58
SRR24302370	NC_009009.1	chromosome	SSA_RS00750	50S ribosomal protein L17	387	213.14	40580	2579.35	58
SRR24302371	NC_009009.1	chromosome	SSA_RS00695	50S ribosomal protein L18	357	191	32489	2343.79	58
SRR23591539	NC_009009.1	chromosome	SSA_RS00690	50S ribosomal protein L6	537	330.944	11315	2281.7	59
SRR24302369	NC_009009.1	chromosome	SSA_RS03280	hypothetical protein	228	77.611	11764	2400.2	59
SRR20627698	NC_009009.1	chromosome	SSA_RS06210	50S ribosomal protein L19	348	172.512	7688	3224.83	59
SRR23591549	NC_009009.1	chromosome	SSA_RS10760	DUF4272 domain-containing protein	744	547.459	14628	1936.27	59
SRR23591547	NC_009009.1	chromosome	SSA_RS00545	V-type ATP synthase subunit D	624	444.076	7603	1585.11	59
SRR23591553	NC_009009.1	chromosome	SSA_RS10560	TIGR00266 family protein	696	506.3	8674	1768.4	59
SRR1713039	NC_009009.1	chromosome	SSA_RS02685	ethanolamine ammonia-lyase subunit EutB	1371	1071.56	234	1125.42	59
SRR23591545	NC_009009.1	chromosome	SSA_RS00675	type Z 30S ribosomal protein S14	186	47.9998	1486	2429.71	59
SRR23591551	NC_009009.1	chromosome	SSA_RS00210	LPKTxAVK-anchored surface protein	570	348.484	17103	2397.55	59
SRR23591555	NC_009009.1	chromosome	SSA_RS10755	hypothetical protein	486	271.733	9653	2164.33	59
SRR23591541	NC_009009.1	chromosome	SSA_RS09810	ZmpA/ZmpB/ZmpC family metallo-endopeptidase	5715	5503.95	198008	2006.14	59
SRR20627696	NC_009009.1	chromosome	SSA_RS02295	single-stranded DNA-binding protein	495	304.735	15999	3559.93	59
SRR23591557	NC_009009.1	chromosome	SSA_RS00685	hypothetical protein	180	42.0053	1688	2296.8	59
SRR23591543	NC_009009.1	chromosome	SSA_RS02290	30S ribosomal protein S6	291	122.403	4128	2370.36	59
SRR20627697	NC_009009.1	chromosome	SSA_RS02295	single-stranded DNA-binding protein	495	313.834	53871	3644.13	59
SRR24302370	NC_009009.1	chromosome	SSA_RS11705	hypothetical protein	141	27.4696	5217	2572.96	59
SRR24302371	NC_009009.1	chromosome	SSA_RS09915	hypothetical protein	228	80.4636	13627	2333.55	59
SRR23591539	NC_009009.1	chromosome	SSA_RS11715	SPJ 0845 family protein	138	24.9244	850	2275.9	60
SRR24302369	NC_009009.1	chromosome	SSA_RS02345	elongation factor P	561	379.812	57119	2381.37	60
SRR20627698	NC_009009.1	chromosome	SSA_RS05440	50S ribosomal protein L10	501	314.541	13844	3184.92	60
SRR23591549	NC_009009.1	chromosome	SSA_RS07695	catabolite control protein A	1005	789.341	20998	1927.73	60
SRR23591547	NC_009009.1	chromosome	SSA_RS11670	competence protein	108	13.0873	224	1584.64	60
SRR23591553	NC_009009.1	chromosome	SSA_RS06725	serine hydrolase domain-containing protein	1782	1549.81	26505	1765.31	60
SRR1713039	NC_009009.1	chromosome	SSA_RS07025	hypothetical protein	399	128.471	28	1123.23	60
SRR23591545	NC_009009.1	chromosome	SSA_RS00335	NAD(P)H-dependent oxidoreductase	567	362.286	11061	2396.17	60
SRR23591551	NC_009009.1	chromosome	SSA_RS06865	hemolysin III family protein	648	424.236	20660	2379.04	60
SRR23591555	NC_009009.1	chromosome	SSA_RS01965	NADP-specific glutamate dehydrogenase	1347	1108.11	39040	2146.49	60
SRR23591541	NC_009009.1	chromosome	SSA_RS10750	DUF4430 domain-containing protein	402	211.197	7505	1981.6	60
SRR20627696	NC_009009.1	chromosome	SSA_RS06210	50S ribosomal protein L19	348	169.53	8773	3508.91	60
SRR23591557	NC_009009.1	chromosome	SSA_RS03865	phosphoenolpyruvate--protein phosphotransferase	1734	1503.78	60000	2280.45	60
SRR23591543	NC_009009.1	chromosome	SSA_RS10955	IreB family regulatory phosphoprotein	267	104.03	3455	2334.31	60
SRR20627697	NC_009009.1	chromosome	SSA_RS04095	30S ribosomal protein S21	177	45.2498	7488	3513.07	60
SRR24302370	NC_009009.1	chromosome	SSA_RS00695	50S ribosomal protein L18	357	184.855	34859	2554.75	60
SRR24302371	NC_009009.1	chromosome	SSA_RS06430	RNA-binding protein KphA	240	89.3397	14964	2307.91	60
SRR23591539	NC_009009.1	chromosome	SSA_RS00750	50S ribosomal protein L17	387	197.205	6649	2250.07	61
SRR24302369	NC_009009.1	chromosome	SSA_RS01915	polyketide cyclase	408	229.53	34165	2356.99	61
SRR20627698	NC_009009.1	chromosome	SSA_RS07540	DUF3270 family protein	303	134.547	5416	2912.84	61
SRR23591549	NC_009009.1	chromosome	SSA_RS00675	type Z 30S ribosomal protein S14	186	46.3049	1205	1885.79	61
SRR23591547	NC_009009.1	chromosome	SSA_RS11455	S66 peptidase family protein	954	752.894	12715	1563.56	61
SRR23591553	NC_009009.1	chromosome	SSA_RS07700	Xaa-Pro peptidase family protein	1083	850.807	14485	1757.35	61
SRR1713039	NC_009009.1	chromosome	SSA_RS09750	class II fructose-bisphosphate aldolase	882	582.563	126	1114.67	61
SRR23591545	NC_009009.1	chromosome	SSA_RS08110	NADH-dependent flavin oxidoreductase	1188	968.361	28882	2340.81	61
SRR23591551	NC_009009.1	chromosome	SSA_RS03940	F0F1 ATP synthase subunit beta	1407	1168.9	55603	2323.8	61
SRR23591555	NC_009009.1	chromosome	SSA_RS01835	formate C-acetyltransferase	2316	2077.11	72931	2139.22	61
SRR23591541	NC_009009.1	chromosome	SSA_RS10755	hypothetical protein	486	288.239	10165	1966.56	61
SRR20627696	NC_009009.1	chromosome	SSA_RS00615	50S ribosomal protein L4	624	430.882	21458	3376.77	61
SRR23591557	NC_009009.1	chromosome	SSA_RS01835	formate C-acetyltransferase	2316	2085.78	82337	2256.22	61
SRR23591543	NC_009009.1	chromosome	SSA_RS03455	HU family DNA-binding protein	276	110.837	3650	2314.61	61
SRR20627697	NC_009009.1	chromosome	SSA_RS00615	50S ribosomal protein L4	624	441.833	71863	3452.91	61
SRR24302370	NC_009009.1	chromosome	SSA_RS00200	CHAP domain-containing protein	1215	1035.59	192848	2522.84	61
SRR24302371	NC_009009.1	chromosome	SSA_RS05240	50S ribosomal protein L27	294	133.169	22243	2301.46	61
SRR23591539	NC_009009.1	chromosome	SSA_RS09435	3-hydroxyacyl-ACP dehydratase FabZ	423	227.527	7463	2188.97	62
SRR24302369	NC_009009.1	chromosome	SSA_RS11705	hypothetical protein	141	27.3971	3993	2307.86	62
SRR20627698	NC_009009.1	chromosome	SSA_RS06860	DUF1836 domain-containing protein	462	277.066	10950	2859.85	62
SRR23591549	NC_009009.1	chromosome	SSA_RS10515	CsbD family protein	204	57.2012	1476	1869.89	62
SRR23591547	NC_009009.1	chromosome	SSA_RS00505	V-type ATP synthase subunit I	1956	1730.69	29078	1555.53	62
SRR23591553	NC_009009.1	chromosome	SSA_RS10760	DUF4272 domain-containing protein	744	554.16	9280	1728.55	62
SRR1713039	NC_009009.1	chromosome	SSA_RS01445	thiol peroxidase	492	198.989	43	1113.67	62
SRR23591545	NC_009009.1	chromosome	SSA_RS10755	hypothetical protein	486	285.353	8379	2304.54	62
SRR23591551	NC_009009.1	chromosome	SSA_RS10530	alkaline shock response membrane anchor protein AmaP	582	360.001	15950	2164.39	62
SRR23591555	NC_009009.1	chromosome	SSA_RS00665	50S ribosomal protein L24	306	118.433	4103	2110.73	62
SRR23591541	NC_009009.1	chromosome	SSA_RS11190	50S ribosomal protein L32	183	44.3402	1561	1963.17	62
SRR20627696	NC_009009.1	chromosome	SSA_RS03945	F0F1 ATP synthase subunit epsilon	423	236.826	11444	3276.57	62
SRR23591557	NC_009009.1	chromosome	SSA_RS10810	preprotein translocase subunit SecE	180	42.0053	1650	2245.09	62
SRR23591543	NC_009009.1	chromosome	SSA_RS09610	hypothetical protein	216	67.2409	2213	2313.22	62
SRR20627697	NC_009009.1	chromosome	SSA_RS05440	50S ribosomal protein L10	501	319.725	49685	3299.03	62
SRR24302370	NC_009009.1	chromosome	SSA_RS10970	transcriptional regulator Spx	399	224.628	40917	2467.76	62
SRR24302371	NC_009009.1	chromosome	SSA_RS09325	hypothetical protein	288	127.964	21225	2285.47	62
SRR23591539	NC_009009.1	chromosome	SSA_RS09610	hypothetical protein	216	68.3732	2235	2181.47	63
SRR24302369	NC_009009.1	chromosome	SSA_RS06430	RNA-binding protein KphA	240	85.7394	12482	2305.26	63
SRR20627698	NC_009009.1	chromosome	SSA_RS11365	LPXTG cell wall anchor domain-containing protein	3495	3301.8	127425	2792.66	63
SRR23591549	NC_009009.1	chromosome	SSA_RS00535	V-type ATP synthase subunit A	1791	1575.34	40569	1866.18	63
SRR23591547	NC_009009.1	chromosome	SSA_RS01445	thiol peroxidase	492	313.319	5245	1549.86	63
SRR23591553	NC_009009.1	chromosome	SSA_RS00545	V-type ATP synthase subunit D	624	434.705	7241	1719.39	63
SRR1713039	NC_009009.1	chromosome	SSA_RS00640	30S ribosomal protein S3	654	354.637	76	1104.45	63
SRR23591545	NC_009009.1	chromosome	SSA_RS07250	type I pullulanase	2298	2078.36	60772	2294.87	63
SRR23591551	NC_009009.1	chromosome	SSA_RS03865	phosphoenolpyruvate--protein phosphotransferase	1734	1495.9	63554	2075.48	63
SRR23591555	NC_009009.1	chromosome	SSA_RS00540	V-type ATP synthase subunit B	1395	1156.11	38703	2039.61	63
SRR23591541	NC_009009.1	chromosome	SSA_RS01670	GNAT family N-acetyltransferase	420	227.275	7980	1957.96	63
SRR20627696	NC_009009.1	chromosome	SSA_RS11670	competence protein	108	14.8706	660	3009.44	63
SRR23591557	NC_009009.1	chromosome	SSA_RS05990	NUDIX hydrolase	417	216.304	8093	2138.45	63
SRR23591543	NC_009009.1	chromosome	SSA_RS04555	SP 0198 family lipoprotein	468	275.053	9023	2305.7	63
SRR20627697	NC_009009.1	chromosome	SSA_RS06210	50S ribosomal protein L19	348	175.201	27111	3285.08	63
SRR24302370	NC_009009.1	chromosome	SSA_RS00660	50S ribosomal protein L14	369	196.027	35279	2438.17	63
SRR24302371	NC_009009.1	chromosome	SSA_RS00660	50S ribosomal protein L14	369	202.427	32678	2224.35	63
SRR23591539	NC_009009.1	chromosome	SSA_RS03865	phosphoenolpyruvate--protein phosphotransferase	1734	1513.98	49317	2173.87	64
SRR24302369	NC_009009.1	chromosome	SSA_RS00710	50S ribosomal protein L15	441	261.332	37940	2298.9	64
SRR20627698	NC_009009.1	chromosome	SSA_RS03920	F0F1 ATP synthase subunit B	495	308.723	11403	2672.78	64
SRR23591549	NC_009009.1	chromosome	SSA_RS09830	nucleotide exchange factor GrpE	537	342.96	8666	1831.09	64
SRR23591547	NC_009009.1	chromosome	SSA_RS00515	hypothetical protein	591	411.271	6796	1529.88	64
SRR23591553	NC_009009.1	chromosome	SSA_RS00685	hypothetical protein	180	45.8811	763	1716.57	64
SRR1713039	NC_009009.1	chromosome	SSA_RS06115	LysR family transcriptional regulator	909	609.563	130	1099.11	64
SRR23591545	NC_009009.1	chromosome	SSA_RS09835	heat-inducible transcriptional repressor HrcA	1035	815.361	23495	2261.52	64
SRR23591551	NC_009009.1	chromosome	SSA_RS09690	LytTR family DNA-binding domain-containing protein	447	233.813	9856	2059.26	64
SRR23591555	NC_009009.1	chromosome	SSA_RS06705	serine hydrolase	1779	1540.11	51266.8	2028.09	64
SRR23591541	NC_009009.1	chromosome	SSA_RS00535	V-type ATP synthase subunit A	1791	1579.95	55353	1953.66	64
SRR20627696	NC_009009.1	chromosome	SSA_RS03920	F0F1 ATP synthase subunit B	495	304.735	12780	2843.67	64
SRR23591557	NC_009009.1	chromosome	SSA_RS01640	phosphoglycerate kinase	1197	966.782	35714	2111.37	64
SRR23591543	NC_009009.1	chromosome	SSA_RS05230	50S ribosomal protein L21	315	141.52	4638	2303.46	64
SRR20627697	NC_009009.1	chromosome	SSA_RS03920	F0F1 ATP synthase subunit B	495	313.834	47932	3242.38	64
SRR24302370	NC_009009.1	chromosome	SSA_RS00665	50S ribosomal protein L24	306	138.794	24958	2436.15	64
SRR24302371	NC_009009.1	chromosome	SSA_RS00725	translation initiation factor IF-1	219	74.0466	11934	2220.73	64
SRR23591539	NC_009009.1	chromosome	SSA_RS10345	30S ribosomal protein S12	414	219.821	7086	2151.25	65
SRR24302369	NC_009009.1	chromosome	SSA_RS00880	TetR/AcrR family transcriptional regulator	573	391.782	56101	2267.47	65
SRR20627698	NC_009009.1	chromosome	SSA_RS09610	hypothetical protein	216	69.5142	2443	2543.1	65
SRR23591549	NC_009009.1	chromosome	SSA_RS11170	WXG100 family type VII secretion target	288	119.266	2898	1760.83	65
SRR23591547	NC_009009.1	chromosome	SSA_RS04185	accessory secretory system protein Asp4	183	45.8837	756	1525.44	65
SRR23591553	NC_009009.1	chromosome	SSA_RS07255	diacylglycerol kinase family lipid kinase	951	742.96	12200	1694.98	65
SRR1713039	NC_009009.1	chromosome	SSA_RS02805	3-deoxy-7-phosphoheptulonate synthase	1032	732.563	154	1083.41	65
SRR23591545	NC_009009.1	chromosome	SSA_RS10750	DUF4430 domain-containing protein	402	209.759	6024	2253.93	65
SRR23591551	NC_009009.1	chromosome	SSA_RS03550	citrate synthase	1119	880.898	37111	2058.05	65
SRR23591555	NC_009009.1	chromosome	SSA_RS04225	pyruvate kinase	1506	1267.11	41546	1997.64	65
SRR23591541	NC_009009.1	chromosome	SSA_RS10740	nicotinamide riboside transporter PnuC	816	612.638	21321	1940.69	65
SRR20627696	NC_009009.1	chromosome	SSA_RS09750	class II fructose-bisphosphate aldolase	882	688.157	28446	2802.88	65
SRR23591557	NC_009009.1	chromosome	SSA_RS09820	DJ-1/PfpI family protein	633	419.097	15466	2109.2	65
SRR23591543	NC_009009.1	chromosome	SSA_RS03920	F0F1 ATP synthase subunit B	495	300.435	9742	2279.12	65
SRR20627697	NC_009009.1	chromosome	SSA_RS03390	DUF1797 family protein	231	80.3811	11547	3049.67	65
SRR24302370	NC_009009.1	chromosome	SSA_RS00015	DUF951 family protein	195	56.5262	10093	2418.99	65
SRR24302371	NC_009009.1	chromosome	SSA_RS05985	L-lactate dehydrogenase	987	815.694	129771	2192.13	65
SRR23591539	NC_009009.1	chromosome	SSA_RS09835	heat-inducible transcriptional repressor HrcA	1035	814.983	25988	2128.06	66
SRR24302369	NC_009009.1	chromosome	SSA_RS01310	DUF308 domain-containing protein	516	335.082	47193	2230.19	66
SRR20627698	NC_009009.1	chromosome	SSA_RS03455	HU family DNA-binding protein	276	113.023	3906	2500.8	66
SRR23591549	NC_009009.1	chromosome	SSA_RS05955	DUF4649 family protein	222	69.358	1672	1746.92	66
SRR23591547	NC_009009.1	chromosome	SSA_RS04090	DUF4956 domain-containing protein	684	503.936	8176	1502.1	66
SRR23591553	NC_009009.1	chromosome	SSA_RS05990	NUDIX hydrolase	417	234.113	3833	1689.99	66
SRR1713039	NC_009009.1	chromosome	SSA_RS08990	ribosome-associated translation inhibitor RaiA	543	245.636	51	1070.03	66
SRR23591545	NC_009009.1	chromosome	SSA_RS06860	DUF1836 domain-containing protein	462	263.147	7530	2245.81	66
SRR23591551	NC_009009.1	chromosome	SSA_RS09680	50S ribosomal protein L28	189	42.6242	1793	2054.95	66
SRR23591555	NC_009009.1	chromosome	SSA_RS01265	hypothetical protein	291	107.47	3436	1947.91	66
SRR23591541	NC_009009.1	chromosome	SSA_RS05990	NUDIX hydrolase	417	224.625	7807	1938.12	66
SRR20627696	NC_009009.1	chromosome	SSA_RS02805	3-deoxy-7-phosphoheptulonate synthase	1032	833.613	34098	2773.54	66
SRR23591557	NC_009009.1	chromosome	SSA_RS00870	heavy metal-associated domain-containing protein	219	64.3843	2357	2092.35	66
SRR23591543	NC_009009.1	chromosome	SSA_RS09830	nucleotide exchange factor GrpE	537	340.639	11018	2273.41	66
SRR20627697	NC_009009.1	chromosome	SSA_RS09750	class II fructose-bisphosphate aldolase	882	699.314	96378	2925.79	66
SRR24302370	NC_009009.1	chromosome	SSA_RS00655	30S ribosomal protein S17	261	102.225	18184	2409.88	66
SRR24302371	NC_009009.1	chromosome	SSA_RS09975	30S ribosomal protein S9	393	225.54	35811	2187.8	66
SRR23591539	NC_009009.1	chromosome	SSA_RS00660	50S ribosomal protein L14	369	182.312	5726	2096.02	67
SRR24302369	NC_009009.1	chromosome	SSA_RS01445	thiol peroxidase	492	311.374	43557	2215.09	67
SRR20627698	NC_009009.1	chromosome	SSA_RS09475	MarR family transcriptional regulator	435	251.599	8483	2439.8	67
SRR23591549	NC_009009.1	chromosome	SSA_RS07255	diacylglycerol kinase family lipid kinase	951	745.75	17750	1724.8	67
SRR23591547	NC_009009.1	chromosome	SSA_RS07700	Xaa-Pro peptidase family protein	1083	857.686	13799	1489.54	67
SRR23591553	NC_009009.1	chromosome	SSA_RS11170	WXG100 family type VII secretion target	288	122.796	1984	1667.73	67
SRR1713039	NC_009009.1	chromosome	SSA_RS02725	ethanolamine utilization phosphate acetyltransferase EutD	627	327.75	68	1069.26	67
SRR23591545	NC_009009.1	chromosome	SSA_RS10730	DUF6287 domain-containing protein	750	542.9	15281	2209.06	67
SRR23591551	NC_009009.1	chromosome	SSA_RS07440	elongation factor Tu	1197	958.898	39708	2022.94	67
SRR23591555	NC_009009.1	chromosome	SSA_RS06715	serine hydrolase domain-containing protein	1788	1549.11	48418.1	1904.27	67
SRR23591541	NC_009009.1	chromosome	SSA_RS09685	hypothetical protein	663	460.182	15891	1925.64	67
SRR20627696	NC_009009.1	chromosome	SSA_RS02795	preprotein translocase subunit SecA	2520	2321.61	92246	2694.19	67
SRR23591557	NC_009009.1	chromosome	SSA_RS04555	SP 0198 family lipoprotein	468	262.086	9542	2080.89	67
SRR23591543	NC_009009.1	chromosome	SSA_RS09425	acetyl-CoA carboxylase	carboxyltransferase subunit beta	864	664.425	20933	2214.39	67
SRR20627697	NC_009009.1	chromosome	SSA_RS01445	thiol peroxidase	492	310.89	40226	2746.87	67
SRR24302370	NC_009009.1	chromosome	SSA_RS03280	hypothetical protein	228	78.1193	13758	2385.95	67
SRR24302371	NC_009009.1	chromosome	SSA_RS03280	hypothetical protein	228	80.4636	12715	2177.37	67
SRR23591539	NC_009009.1	chromosome	SSA_RS00725	translation initiation factor IF-1	219	70.3472	2207	2093.7	68
SRR24302369	NC_009009.1	chromosome	SSA_RS01985	MetQ/NlpA family ABC transporter substrate-binding protein	873	691.402	96077	2200.41	68
SRR20627698	NC_009009.1	chromosome	SSA_RS07930	50S ribosomal protein L1	690	501.21	16306	2354.19	68
SRR23591549	NC_009009.1	chromosome	SSA_RS06800	NADPH-dependent FMN reductase	549	354.589	8427	1722.19	68
SRR23591547	NC_009009.1	chromosome	SSA_RS00675	type Z 30S ribosomal protein S14	186	47.7147	757	1468.85	68
SRR23591553	NC_009009.1	chromosome	SSA_RS08220	DUF2975 domain-containing protein	528	340.384	5450	1652.71	68
SRR1713039	NC_009009.1	chromosome	SSA_RS00885	TetR/AcrR family transcriptional regulator	603	303.962	63	1068.16	68
SRR23591545	NC_009009.1	chromosome	SSA_RS04165	accessory Sec system protein Asp3	480	279.786	7703	2160.78	68
SRR23591551	NC_009009.1	chromosome	SSA_RS10950	Holliday junction resolvase RuvX	420	209.737	8198	1909.46	68
SRR23591555	NC_009009.1	chromosome	SSA_RS04555	SP 0198 family lipoprotein	468	255.113	7909	1888.83	68
SRR23591541	NC_009009.1	chromosome	SSA_RS04220	6-phosphofructokinase	1011	799.954	27040	1884.93	68
SRR20627696	NC_009009.1	chromosome	SSA_RS04095	30S ribosomal protein S21	177	44.2673	1756	2689.75	68
SRR23591557	NC_009009.1	chromosome	SSA_RS04220	6-phosphofructokinase	1011	780.782	28347	2075.07	68
SRR23591543	NC_009009.1	chromosome	SSA_RS00210	LPKTxAVK-anchored surface protein	570	372.673	11472	2163.61	68
SRR20627697	NC_009009.1	chromosome	SSA_RS03855	glutaredoxin-like protein NrdH	219	71.9353	9210	2718.04	68
SRR24302370	NC_009009.1	chromosome	SSA_RS00680	30S ribosomal protein S8	399	224.628	38012	2292.56	68
SRR24302371	NC_009009.1	chromosome	SSA_RS04510	AbrB/MazE/SpoVT family DNA-binding domain-containing protein	192	55.8706	8756	2159.43	68
SRR23591539	NC_009009.1	chromosome	SSA_RS09425	acetyl-CoA carboxylase	carboxyltransferase subunit beta	864	652.484	20459	2092.54	69
SRR24302369	NC_009009.1	chromosome	SSA_RS07335	50S ribosomal protein L35	201	59.9695	8301	2191.87	69
SRR20627698	NC_009009.1	chromosome	SSA_RS09750	class II fructose-bisphosphate aldolase	882	692.86	21936	2291	69
SRR23591549	NC_009009.1	chromosome	SSA_RS10990	hypothetical protein	492	299.56	7103	1718.27	69
SRR23591547	NC_009009.1	chromosome	SSA_RS04930	LacI family DNA-binding transcriptional regulator	1002	776.686	12314	1467.86	69
SRR23591553	NC_009009.1	chromosome	SSA_RS06720	CPBP family intramembrane glutamic endopeptidase	813	623.054	9851	1632.02	69
SRR1713039	NC_009009.1	chromosome	SSA_RS10140	PH domain-containing protein	381	117.624	24	1051.55	69
SRR23591545	NC_009009.1	chromosome	SSA_RS09820	DJ-1/PfpI family protein	633	426.74	11715	2154.54	69
SRR23591551	NC_009009.1	chromosome	SSA_RS10070	thioredoxin	315	123.862	4813	1898.25	69
SRR23591555	NC_009009.1	chromosome	SSA_RS00655	30S ribosomal protein S17	261	86.501	2614	1841.14	69
SRR23591541	NC_009009.1	chromosome	SSA_RS00605	30S ribosomal protein S10	309	131.832	4454	1884	69
SRR20627696	NC_009009.1	chromosome	SSA_RS03390	DUF1797 family protein	231	78.5122	3061	2643.61	69
SRR23591557	NC_009009.1	chromosome	SSA_RS00535	V-type ATP synthase subunit A	1791	1560.78	56501	2069.04	69
SRR23591543	NC_009009.1	chromosome	SSA_RS10090	30S ribosomal protein S15	270	106.341	3271	2161.96	69
SRR20627697	NC_009009.1	chromosome	SSA_RS03940	F0F1 ATP synthase subunit beta	1407	1220.07	155106	2698.88	69
SRR24302370	NC_009009.1	chromosome	SSA_RS00740	30S ribosomal protein S11	384	210.288	35252	2271.08	69
SRR24302371	NC_009009.1	chromosome	SSA_RS01310	DUF308 domain-containing protein	516	346.992	54250	2154.25	69
SRR23591539	NC_009009.1	chromosome	SSA_RS10950	Holliday junction resolvase RuvX	420	224.942	7048	2091	70
SRR24302369	NC_009009.1	chromosome	SSA_RS00695	50S ribosomal protein L18	357	181.739	24891	2168.75	70
SRR20627698	NC_009009.1	chromosome	SSA_RS10785	30S ribosomal protein S2	783	594.112	18583	2263.4	70
SRR23591549	NC_009009.1	chromosome	SSA_RS07440	elongation factor Tu	1197	981.341	22392	1653.51	70
SRR23591547	NC_009009.1	chromosome	SSA_RS04165	accessory Sec system protein Asp3	480	301.555	4674	1435.01	70
SRR23591553	NC_009009.1	chromosome	SSA_RS04555	SP 0198 family lipoprotein	468	282.323	4459	1630.28	70
SRR1713039	NC_009009.1	chromosome	SSA_RS01450	metal ABC transporter substrate-binding lipoprotein/adhesin SsaB	930	630.563	128	1046.16	70
SRR23591545	NC_009009.1	chromosome	SSA_RS09815	molecular chaperone DnaJ	1134	914.361	24890	2136.4	70
SRR23591551	NC_009009.1	chromosome	SSA_RS08630	TrkH family potassium uptake protein	1440	1201.9	45536	1850.82	70
SRR23591555	NC_009009.1	chromosome	SSA_RS03865	phosphoenolpyruvate--protein phosphotransferase	1734	1495.11	44778	1824.71	70
SRR23591541	NC_009009.1	chromosome	SSA_RS00630	30S ribosomal protein S19	282	110.569	3703	1867.55	70
SRR20627696	NC_009009.1	chromosome	SSA_RS01445	thiol peroxidase	492	301.858	11485	2579.88	70
SRR23591557	NC_009009.1	chromosome	SSA_RS08110	NADH-dependent flavin oxidoreductase	1188	957.782	34178	2039.55	70
SRR23591543	NC_009009.1	chromosome	SSA_RS07240	alpha/beta hydrolase	882	682.351	20931	2156.01	70
SRR20627697	NC_009009.1	chromosome	SSA_RS02805	3-deoxy-7-phosphoheptulonate synthase	1032	845.066	106950	2686.75	70
SRR24302370	NC_009009.1	chromosome	SSA_RS00020	DUF1307 domain-containing protein	492	315.653	52911	2270.91	70
SRR24302371	NC_009009.1	chromosome	SSA_RS00680	30S ribosomal protein S8	399	231.375	35875	2136.44	70
SRR23591539	NC_009009.1	chromosome	SSA_RS00540	V-type ATP synthase subunit B	1395	1174.98	36295	2061.46	71
SRR24302369	NC_009009.1	chromosome	SSA_RS09325	hypothetical protein	288	121.689	16373	2130.56	71
SRR20627698	NC_009009.1	chromosome	SSA_RS00200	CHAP domain-containing protein	1215	1021.8	31796	2251.76	71
SRR23591549	NC_009009.1	chromosome	SSA_RS04280	GBS Bsp-like repeat-containing protein	4188	3972.34	90055	1642.84	71
SRR23591547	NC_009009.1	chromosome	SSA_RS02390	hypothetical protein	336	165.18	2556	1432.64	71
SRR23591553	NC_009009.1	chromosome	SSA_RS07335	50S ribosomal protein L35	201	59.2599	898	1564.17	71
SRR1713039	NC_009009.1	chromosome	SSA_RS04220	6-phosphofructokinase	1011	711.563	143	1035.71	71
SRR23591545	NC_009009.1	chromosome	SSA_RS00870	heavy metal-associated domain-containing protein	219	68.8577	1835	2091.51	71
SRR23591551	NC_009009.1	chromosome	SSA_RS00535	V-type ATP synthase subunit A	1791	1552.9	58518	1840.88	71
SRR23591555	NC_009009.1	chromosome	SSA_RS11455	S66 peptidase family protein	954	723.298	21634	1822.31	71
SRR23591541	NC_009009.1	chromosome	SSA_RS00665	50S ribosomal protein L24	306	129.424	4291	1848.83	71
SRR20627696	NC_009009.1	chromosome	SSA_RS11365	LPXTG cell wall anchor domain-containing protein	3495	3296.61	123942	2549.3	71
SRR23591557	NC_009009.1	chromosome	SSA_RS02390	hypothetical protein	336	148.44	5111	1967.92	71
SRR23591543	NC_009009.1	chromosome	SSA_RS07935	50S ribosomal protein L11	426	236.605	7227	2146.86	71
SRR20627697	NC_009009.1	chromosome	SSA_RS11670	competence protein	108	15.3947	1942	2678.03	71
SRR24302370	NC_009009.1	chromosome	SSA_RS01835	formate C-acetyltransferase	2316	2136.59	356796	2262.36	71
SRR24302371	NC_009009.1	chromosome	SSA_RS00655	30S ribosomal protein S17	261	105.651	16300	2125.83	71
SRR23591539	NC_009009.1	chromosome	SSA_RS01195	glutamyl aminopeptidase	1065	844.983	25653	2026.04	72
SRR24302369	NC_009009.1	chromosome	SSA_RS01750	DUF536 domain-containing protein	495	314.345	41906	2110.98	72
SRR20627698	NC_009009.1	chromosome	SSA_RS03940	F0F1 ATP synthase subunit beta	1407	1213.8	36932	2201.76	72
SRR23591549	NC_009009.1	chromosome	SSA_RS09815	molecular chaperone DnaJ	1134	918.341	20750	1637.37	72
SRR23591547	NC_009009.1	chromosome	SSA_RS00530	GNAT family protein	696	515.925	7923	1421.79	72
SRR23591553	NC_009009.1	chromosome	SSA_RS01670	GNAT family N-acetyltransferase	420	236.925	3582	1560.58	72
SRR1713039	NC_009009.1	chromosome	SSA_RS01965	NADP-specific glutamate dehydrogenase	1347	1047.56	210	1033.13	72
SRR23591545	NC_009009.1	chromosome	SSA_RS00535	V-type ATP synthase subunit A	1791	1571.36	41380	2066.76	72
SRR23591551	NC_009009.1	chromosome	SSA_RS03560	hypothetical protein	399	191.65	7221	1840.63	72
SRR23591555	NC_009009.1	chromosome	SSA_RS01670	GNAT family N-acetyltransferase	420	211.772	6312	1815.94	72
SRR23591541	NC_009009.1	chromosome	SSA_RS04190	accessory secretory protein Asp5	222	67.3869	2189	1811.44	72
SRR20627696	NC_009009.1	chromosome	SSA_RS00200	CHAP domain-containing protein	1215	1016.61	38071	2539.27	72
SRR23591557	NC_009009.1	chromosome	SSA_RS10090	30S ribosomal protein S15	270	98.5815	3355	1945.14	72
SRR23591543	NC_009009.1	chromosome	SSA_RS10735	NUDIX hydrolase	783	583.761	17820	2145.56	72
SRR20627697	NC_009009.1	chromosome	SSA_RS06860	DUF1836 domain-containing protein	462	281.522	34756	2620.93	72
SRR24302370	NC_009009.1	chromosome	SSA_RS10805	hypothetical protein	357	184.855	30479	2233.75	72
SRR24302371	NC_009009.1	chromosome	SSA_RS02345	elongation factor P	561	391.882	60350	2121.96	72
SRR23591539	NC_009009.1	chromosome	SSA_RS08225	helix-turn-helix transcriptional regulator	210	64.5587	1953	2018.86	73
SRR24302369	NC_009009.1	chromosome	SSA_RS02350	Asp23/Gls24 family envelope stress response protein	390	212.506	28019	2087.84	73
SRR20627698	NC_009009.1	chromosome	SSA_RS03855	glutaredoxin-like protein NrdH	219	71.4794	2122	2148.22	73
SRR23591549	NC_009009.1	chromosome	SSA_RS04165	accessory Sec system protein Asp3	480	288.114	6487	1631.6	73
SRR23591547	NC_009009.1	chromosome	SSA_RS04025	Ig-like domain-containing protein	1740	1514.69	23134	1414.04	73
SRR23591553	NC_009009.1	chromosome	SSA_RS04410	surface-displayed alpha-enolase	1305	1072.81	16187	1557.45	73
SRR1713039	NC_009009.1	chromosome	SSA_RS03865	phosphoenolpyruvate--protein phosphotransferase	1734	1434.56	286	1027.46	73
SRR23591545	NC_009009.1	chromosome	SSA_RS00360	GntR family transcriptional regulator	717	510.043	13413	2063.93	73
SRR23591551	NC_009009.1	chromosome	SSA_RS00685	hypothetical protein	180	38.3669	1440	1833.51	73
SRR23591555	NC_009009.1	chromosome	SSA_RS00630	30S ribosomal protein S19	282	101.121	2992	1802.71	73
SRR23591541	NC_009009.1	chromosome	SSA_RS09435	3-hydroxyacyl-ACP dehydratase FabZ	423	229.968	7464	1809.91	73
SRR20627696	NC_009009.1	chromosome	SSA_RS03855	glutaredoxin-like protein NrdH	219	70.2933	2557	2466.54	73
SRR23591557	NC_009009.1	chromosome	SSA_RS04165	accessory Sec system protein Asp3	480	273.073	9196	1924.75	73
SRR23591543	NC_009009.1	chromosome	SSA_RS01640	phosphoglycerate kinase	1197	989.765	29977	2128.75	73
SRR20627697	NC_009009.1	chromosome	SSA_RS11365	LPXTG cell wall anchor domain-containing protein	3495	3308.07	408121	2619.1	73
SRR24302370	NC_009009.1	chromosome	SSA_RS03010	amino acid ABC transporter substrate-binding protein	864	687.004	112994	2228.23	73
SRR24302371	NC_009009.1	chromosome	SSA_RS01985	MetQ/NlpA family ABC transporter substrate-binding protein	873	703.622	107936	2113.7	73
SRR23591539	NC_009009.1	chromosome	SSA_RS00735	30S ribosomal protein S13	366	179.903	5394	2000.93	74
SRR24302369	NC_009009.1	chromosome	SSA_RS00010	DNA polymerase III subunit beta	1137	953.075	125022	2077.18	74
SRR20627698	NC_009009.1	chromosome	SSA_RS01445	thiol peroxidase	492	305.873	8946	2116.42	74
SRR23591549	NC_009009.1	chromosome	SSA_RS10535	GlsB/YeaQ/YmgE family stress response membrane protein	240	82.2126	1836	1618.33	74
SRR23591547	NC_009009.1	chromosome	SSA_RS10745	AAA family ATPase	1059	833.686	12610	1400.38	74
SRR23591553	NC_009009.1	chromosome	SSA_RS01445	thiol peroxidase	492	305.445	4542	1534.91	74
SRR1713039	NC_009009.1	chromosome	SSA_RS01835	formate C-acetyltransferase	2316	2016.56	393	1004.38	74
SRR23591545	NC_009009.1	chromosome	SSA_RS04180	accessory Sec system glycosylation chaperone GtfB	1344	1124.36	28985	2023.22	74
SRR23591551	NC_009009.1	chromosome	SSA_RS07695	catabolite control protein A	1005	766.898	28609	1822.4	74
SRR23591555	NC_009009.1	chromosome	SSA_RS03135	transporter	1242	1003.11	29554	1795.02	74
SRR23591541	NC_009009.1	chromosome	SSA_RS06710	serine hydrolase	1782	1570.95	50831.2	1804.35	74
SRR20627696	NC_009009.1	chromosome	SSA_RS07930	50S ribosomal protein L1	690	496.613	17737	2421.77	74
SRR23591557	NC_009009.1	chromosome	SSA_RS07695	catabolite control protein A	1005	774.782	26039	1920.88	74
SRR23591543	NC_009009.1	chromosome	SSA_RS02295	single-stranded DNA-binding protein	495	300.435	9046	2116.29	74
SRR20627697	NC_009009.1	chromosome	SSA_RS10515	CsbD family protein	204	61.8479	7550	2591.55	74
SRR24302370	NC_009009.1	chromosome	SSA_RS06435	30S ribosomal protein S16	273	111.485	18322	2226.49	74
SRR24302371	NC_009009.1	chromosome	SSA_RS03295	DUF3165 family protein	270	112.951	17159	2093.22	74
SRR23591539	NC_009009.1	chromosome	SSA_RS04225	pyruvate kinase	1506	1285.98	38555	2000.8	75
SRR24302369	NC_009009.1	chromosome	SSA_RS01835	formate C-acetyltransferase	2316	2132.08	279628	2076.79	75
SRR20627698	NC_009009.1	chromosome	SSA_RS00715	preprotein translocase subunit SecY	1308	1114.8	32349	2099.81	75
SRR23591549	NC_009009.1	chromosome	SSA_RS10560	TIGR00266 family protein	696	499.655	11141	1615.8	75
SRR23591547	NC_009009.1	chromosome	SSA_RS00525	V-type ATP synthase subunit F	321	151.807	2294	1399.05	75
SRR23591553	NC_009009.1	chromosome	SSA_RS01960	GNAT family N-acetyltransferase	486	299.646	4356	1500.55	75
SRR1713039	NC_009009.1	chromosome	SSA_RS07500	glutathione-disulfide reductase	1350	1050.56	204	1000.75	75
SRR23591545	NC_009009.1	chromosome	SSA_RS10760	DUF4272 domain-containing protein	744	536.931	13831	2021.67	75
SRR23591551	NC_009009.1	chromosome	SSA_RS10750	DUF4430 domain-containing protein	402	194.211	7212	1814.1	75
SRR23591555	NC_009009.1	chromosome	SSA_RS07695	catabolite control protein A	1005	766.114	22537	1792.28	75
SRR23591541	NC_009009.1	chromosome	SSA_RS03930	F0F1 ATP synthase subunit alpha	1506	1294.95	41557	1789.55	75
SRR20627696	NC_009009.1	chromosome	SSA_RS10515	CsbD family protein	204	60.6622	2158	2412.15	75
SRR23591557	NC_009009.1	chromosome	SSA_RS04225	pyruvate kinase	1506	1275.78	42545	1906.02	75
SRR23591543	NC_009009.1	chromosome	SSA_RS09435	3-hydroxyacyl-ACP dehydratase FabZ	423	233.899	7038	2114.9	75
SRR20627697	NC_009009.1	chromosome	SSA_RS02795	preprotein translocase subunit SecA	2520	2333.07	284470	2588.49	75
SRR24302370	NC_009009.1	chromosome	SSA_RS07930	50S ribosomal protein L1	690	513.075	83718	2210.56	75
SRR24302371	NC_009009.1	chromosome	SSA_RS01915	polyketide cyclase	408	240.109	36316	2084.03	75
SRR23591539	NC_009009.1	chromosome	SSA_RS01670	GNAT family N-acetyltransferase	420	224.942	6727	1995.76	76
SRR24302369	NC_009009.1	chromosome	SSA_RS04510	AbrB/MazE/SpoVT family DNA-binding domain-containing protein	192	54.3863	6895	2007.52	76
SRR20627698	NC_009009.1	chromosome	SSA_RS06430	RNA-binding protein KphA	240	86.0501	2490	2093.93	76
SRR23591549	NC_009009.1	chromosome	SSA_RS04275	triose-phosphate isomerase	759	562.428	12347	1590.85	76
SRR23591547	NC_009009.1	chromosome	SSA_RS07335	50S ribosomal protein L35	201	57.1159	828	1342.16	76
SRR23591553	NC_009009.1	chromosome	SSA_RS04180	accessory Sec system glycosylation chaperone GtfB	1344	1111.81	15987	1484.25	76
SRR1713039	NC_009009.1	chromosome	SSA_RS05445	50S ribosomal protein L7/L12	369	110.917	21	975.753	76
SRR23591545	NC_009009.1	chromosome	SSA_RS01195	glutamyl aminopeptidase	1065	845.361	21443	1990.76	76
SRR23591551	NC_009009.1	chromosome	SSA_RS05030	SHIRT domain-containing protein	2421	2182.9	80246	1795.84	76
SRR23591555	NC_009009.1	chromosome	SSA_RS09810	ZmpA/ZmpB/ZmpC family metallo-endopeptidase	5715	5476.11	158669	1765.32	76
SRR23591541	NC_009009.1	chromosome	SSA_RS03935	F0F1 ATP synthase subunit gamma	882	678.353	21688	1782.86	76
SRR20627696	NC_009009.1	chromosome	SSA_RS02800	3-deoxy-7-phosphoheptulonate synthase	1032	833.613	29573	2405.48	76
SRR23591557	NC_009009.1	chromosome	SSA_RS10955	IreB family regulatory phosphoprotein	267	96.4015	3121	1850.39	76
SRR23591543	NC_009009.1	chromosome	SSA_RS01445	thiol peroxidase	492	297.581	8820	2083.2	76
SRR20627697	NC_009009.1	chromosome	SSA_RS07330	50S ribosomal protein L20	360	185.905	20889	2385.42	76
SRR24302370	NC_009009.1	chromosome	SSA_RS01010	hypothetical protein	579	402.246	64833	2183.58	76
SRR24302371	NC_009009.1	chromosome	SSA_RS06800	NADPH-dependent FMN reductase	549	379.897	56610	2053.25	76
SRR23591539	NC_009009.1	chromosome	SSA_RS08220	DUF2975 domain-containing protein	528	322.427	9631	1993.42	77
SRR24302369	NC_009009.1	chromosome	SSA_RS05230	50S ribosomal protein L21	315	144.176	18251	2004.52	77
SRR20627698	NC_009009.1	chromosome	SSA_RS10815	50S ribosomal protein L33	153	31.9932	917	2074.08	77
SRR23591549	NC_009009.1	chromosome	SSA_RS10070	thioredoxin	315	141.035	3083	1584.09	77
SRR23591547	NC_009009.1	chromosome	SSA_RS11170	WXG100 family type VII secretion target	288	123.257	1780	1337.02	77
SRR23591553	NC_009009.1	chromosome	SSA_RS04185	accessory secretory system protein Asp4	183	47.6733	678	1467.99	77
SRR1713039	NC_009009.1	chromosome	SSA_RS09825	molecular chaperone DnaK	1830	1530.56	289	973.114	77
SRR23591545	NC_009009.1	chromosome	SSA_RS09425	acetyl-CoA carboxylase	carboxyltransferase subunit beta	864	656.36	16519	1975.23	77
SRR23591551	NC_009009.1	chromosome	SSA_RS04275	triose-phosphate isomerase	759	534.048	19531	1786.58	77
SRR23591555	NC_009009.1	chromosome	SSA_RS07250	type I pullulanase	2298	2059.11	59574	1762.71	77
SRR23591541	NC_009009.1	chromosome	SSA_RS01955	NADP oxidoreductase	159	32.5162	1039	1781.84	77
SRR20627696	NC_009009.1	chromosome	SSA_RS06860	DUF1836 domain-containing protein	462	273.195	9563	2373.52	77
SRR23591557	NC_009009.1	chromosome	SSA_RS11000	peptide ABC transporter permease	1983	1752.78	56571	1844.68	77
SRR23591543	NC_009009.1	chromosome	SSA_RS07695	catabolite control protein A	1005	797.765	23580	2077.48	77
SRR20627697	NC_009009.1	chromosome	SSA_RS02800	3-deoxy-7-phosphoheptulonate synthase	1032	845.066	94460	2372.99	77
SRR24302370	NC_009009.1	chromosome	SSA_RS03910	F0F1 ATP synthase subunit C	201	60.139	9443	2127.25	77
SRR24302371	NC_009009.1	chromosome	SSA_RS00200	CHAP domain-containing protein	1215	1043.18	152940	2020.11	77
SRR23591539	NC_009009.1	chromosome	SSA_RS05030	SHIRT domain-containing protein	2421	2200.98	64833	1965.79	78
SRR24302369	NC_009009.1	chromosome	SSA_RS09975	30S ribosomal protein S9	393	215.289	27251	2004.36	78
SRR20627698	NC_009009.1	chromosome	SSA_RS06000	30S ribosomal protein S1	1202	1008.8	28433	2039.54	78
SRR23591549	NC_009009.1	chromosome	SSA_RS09820	DJ-1/PfpI family protein	633	437.17	9533	1580.2	78
SRR23591547	NC_009009.1	chromosome	SSA_RS10735	NUDIX hydrolase	783	602.764	8481	1302.66	78
SRR23591553	NC_009009.1	chromosome	SSA_RS04025	Ig-like domain-containing protein	1740	1507.81	21263	1455.62	78
SRR1713039	NC_009009.1	chromosome	SSA_RS10080	YjdF family protein	414	138.237	26	969.32	78
SRR23591545	NC_009009.1	chromosome	SSA_RS09435	3-hydroxyacyl-ACP dehydratase FabZ	423	228.133	5731	1971.6	78
SRR23591551	NC_009009.1	chromosome	SSA_RS06800	NADPH-dependent FMN reductase	549	328.316	11974	1781.66	78
SRR23591555	NC_009009.1	chromosome	SSA_RS10955	IreB family regulatory phosphoprotein	267	90.6234	2566	1725.12	78
SRR23591541	NC_009009.1	chromosome	SSA_RS10345	30S ribosomal protein S12	414	221.9	7055	1772.93	78
SRR20627696	NC_009009.1	chromosome	SSA_RS09915	hypothetical protein	228	76.4614	2664	2362.45	78
SRR23591557	NC_009009.1	chromosome	SSA_RS09810	ZmpA/ZmpB/ZmpC family metallo-endopeptidase	5715	5484.78	176402	1838.22	78
SRR23591543	NC_009009.1	chromosome	SSA_RS02405	ABC transporter ATP-binding protein	1758	1550.76	45613	2067.34	78
SRR20627697	NC_009009.1	chromosome	SSA_RS03915	F0F1 ATP synthase subunit A	717	534.621	58993	2342.57	78
SRR24302370	NC_009009.1	chromosome	SSA_RS00645	50S ribosomal protein L16	414	239.088	37096	2102	78
SRR24302371	NC_009009.1	chromosome	SSA_RS07930	50S ribosomal protein L1	690	520.709	76112	2014.06	78
SRR23591539	NC_009009.1	chromosome	SSA_RS00605	30S ribosomal protein S10	309	134.444	3877	1924.47	79
SRR24302369	NC_009009.1	chromosome	SSA_RS03910	F0F1 ATP synthase subunit C	201	59.9695	7446	1966.11	79
SRR20627698	NC_009009.1	chromosome	SSA_RS04095	30S ribosomal protein S21	177	44.9893	1256	2020.2	79
SRR23591549	NC_009009.1	chromosome	SSA_RS03865	phosphoenolpyruvate--protein phosphotransferase	1734	1518.34	33054	1577.57	79
SRR23591547	NC_009009.1	chromosome	SSA_RS04555	SP 0198 family lipoprotein	468	289.75	3993	1275.87	79
SRR23591553	NC_009009.1	chromosome	SSA_RS04225	pyruvate kinase	1506	1273.81	17630	1428.63	79
SRR1713039	NC_009009.1	chromosome	SSA_RS06195	tRNA uridine-5-carboxymethylaminomethyl(34) synthesis GTPase MnmE	1374	1074.56	199	954.417	79
SRR23591545	NC_009009.1	chromosome	SSA_RS08220	DUF2975 domain-containing protein	528	324.784	8018	1937.53	79
SRR23591551	NC_009009.1	chromosome	SSA_RS10755	hypothetical protein	486	269.364	9764	1770.79	79
SRR23591555	NC_009009.1	chromosome	SSA_RS03455	HU family DNA-binding protein	276	96.8958	2727	1714.68	79
SRR23591541	NC_009009.1	chromosome	SSA_RS04165	accessory Sec system protein Asp3	480	282.603	8960	1768.01	79
SRR20627696	NC_009009.1	chromosome	SSA_RS03940	F0F1 ATP synthase subunit beta	1407	1208.61	40139	2251.9	79
SRR23591557	NC_009009.1	chromosome	SSA_RS11670	competence protein	108	13.7185	440	1833.17	79
SRR23591543	NC_009009.1	chromosome	SSA_RS04185	accessory secretory system protein Asp4	183	46.5837	1365	2059.53	79
SRR20627697	NC_009009.1	chromosome	SSA_RS06430	RNA-binding protein KphA	240	86.9154	9455	2309.42	79
SRR24302370	NC_009009.1	chromosome	SSA_RS02080	SemiSWEET family transporter	261	102.225	15575	2064.12	79
SRR24302371	NC_009009.1	chromosome	SSA_RS00670	50S ribosomal protein L5	543	373.924	53543	1973.04	79
SRR23591539	NC_009009.1	chromosome	SSA_RS01450	metal ABC transporter substrate-binding lipoprotein/adhesin SsaB	930	718.079	20542	1909.1	80
SRR24302369	NC_009009.1	chromosome	SSA_RS03295	DUF3165 family protein	270	107.665	13358	1964.63	80
SRR20627698	NC_009009.1	chromosome	SSA_RS10515	CsbD family protein	204	61.6366	1696	1991.14	80
SRR23591549	NC_009009.1	chromosome	SSA_RS10945	DUF1292 domain-containing protein	312	138.602	3002	1569.55	80
SRR23591547	NC_009009.1	chromosome	SSA_RS03550	citrate synthase	1119	893.686	12277	1271.86	80
SRR23591553	NC_009009.1	chromosome	SSA_RS07440	elongation factor Tu	1197	964.807	13263	1418.96	80
SRR1713039	NC_009009.1	chromosome	SSA_RS03325	YggS family pyridoxal phosphate-dependent enzyme	672	372.602	69	954.38	80
SRR23591545	NC_009009.1	chromosome	SSA_RS09810	ZmpA/ZmpB/ZmpC family metallo-endopeptidase	5715	5495.36	135466	1934.68	80
SRR23591551	NC_009009.1	chromosome	SSA_RS01290	membrane protein	1290	1051.9	36766	1707.46	80
SRR23591555	NC_009009.1	chromosome	SSA_RS00870	heavy metal-associated domain-containing protein	219	59.6558	1678	1713.73	80
SRR23591541	NC_009009.1	chromosome	SSA_RS11715	SPJ 0845 family protein	138	23.4872	742	1761.67	80
SRR20627696	NC_009009.1	chromosome	SSA_RS10785	30S ribosomal protein S2	783	589.42	19488	2241.89	80
SRR23591557	NC_009009.1	chromosome	SSA_RS07240	alpha/beta hydrolase	882	665.703	21287	1827.63	80
SRR23591543	NC_009009.1	chromosome	SSA_RS06710	serine hydrolase	1782	1574.76	45679.9	2038.81	80
SRR20627697	NC_009009.1	chromosome	SSA_RS03935	F0F1 ATP synthase subunit gamma	882	699.314	75705	2298.21	80
SRR24302370	NC_009009.1	chromosome	SSA_RS00605	30S ribosomal protein S10	309	141.354	21260	2037.61	80
SRR24302371	NC_009009.1	chromosome	SSA_RS00750	50S ribosomal protein L17	387	219.733	31281	1961.55	80
SRR23591539	NC_009009.1	chromosome	SSA_RS01835	formate C-acetyltransferase	2316	2095.98	59535	1895.59	81
SRR24302369	NC_009009.1	chromosome	SSA_RS00665	50S ribosomal protein L24	306	136.414	16558	1922.05	81
SRR20627698	NC_009009.1	chromosome	SSA_RS11345	prepilin-type N-terminal cleavage/methylation domain-containing protein	459	274.234	7536.36	1988.63	81
SRR23591549	NC_009009.1	chromosome	SSA_RS04220	6-phosphofructokinase	1011	795.341	17203	1567.42	81
SRR23591547	NC_009009.1	chromosome	SSA_RS04180	accessory Sec system glycosylation chaperone GtfB	1344	1118.69	15170	1255.48	81
SRR23591553	NC_009009.1	chromosome	SSA_RS00675	type Z 30S ribosomal protein S14	186	49.5661	676	1407.77	81
SRR1713039	NC_009009.1	chromosome	SSA_RS05985	L-lactate dehydrogenase	987	687.563	125	936.946	81
SRR23591545	NC_009009.1	chromosome	SSA_RS04310	cation-translocating P-type ATPase	2697	2477.36	59987	1900.39	81
SRR23591551	NC_009009.1	chromosome	SSA_RS03935	F0F1 ATP synthase subunit gamma	882	655.976	22675	1688.64	81
SRR23591555	NC_009009.1	chromosome	SSA_RS00705	50S ribosomal protein L30	183	39.6897	1101	1690.1	81
SRR23591541	NC_009009.1	chromosome	SSA_RS09610	hypothetical protein	216	63.4934	1985	1743.35	81
SRR20627696	NC_009009.1	chromosome	SSA_RS07330	50S ribosomal protein L20	360	179.87	5897	2223.02	81
SRR23591557	NC_009009.1	chromosome	SSA_RS10680	glucose-6-phosphate isomerase	1350	1119.78	35796	1827.07	81
SRR23591543	NC_009009.1	chromosome	SSA_RS04225	pyruvate kinase	1506	1298.76	37578	2033.63	81
SRR20627697	NC_009009.1	chromosome	SSA_RS07930	50S ribosomal protein L1	690	507.673	54528	2280.2	81
SRR24302370	NC_009009.1	chromosome	SSA_RS02345	elongation factor P	561	384.285	57772	2036.7	81
SRR24302371	NC_009009.1	chromosome	SSA_RS00325	SLATT domain-containing protein	642	472.788	66642	1942.21	81
SRR23591539	NC_009009.1	chromosome	SSA_RS10515	CsbD family protein	204	60.6881	1719	1890.3	82
SRR24302369	NC_009009.1	chromosome	SSA_RS03865	phosphoenolpyruvate--protein phosphotransferase	1734	1550.08	183780	1877.42	82
SRR20627698	NC_009009.1	chromosome	SSA_RS07330	50S ribosomal protein L20	360	182.911	4912	1943.27	82
SRR23591549	NC_009009.1	chromosome	SSA_RS04225	pyruvate kinase	1506	1290.34	27764	1559.23	82
SRR23591547	NC_009009.1	chromosome	SSA_RS00510	V-type ATP synthase subunit K	480	301.555	4063	1247.42	82
SRR23591553	NC_009009.1	chromosome	SSA_RS11670	competence protein	108	13.5579	182	1385.63	82
SRR1713039	NC_009009.1	chromosome	SSA_RS08895	23S rRNA (uracil(1939)-C(5))-methyltransferase RlmD	1371	1071.56	194	933.042	82
SRR23591545	NC_009009.1	chromosome	SSA_RS03935	F0F1 ATP synthase subunit gamma	882	674.165	16230	1889.42	82
SRR23591551	NC_009009.1	chromosome	SSA_RS10090	30S ribosomal protein S15	270	91.2753	3120	1669.86	82
SRR23591555	NC_009009.1	chromosome	SSA_RS07260	NAD-dependent DNA ligase LigA	1959	1720.11	47204	1671.96	82
SRR23591541	NC_009009.1	chromosome	SSA_RS05030	SHIRT domain-containing protein	2421	2209.95	68445	1727.08	82
SRR20627696	NC_009009.1	chromosome	SSA_RS06430	RNA-binding protein KphA	240	84.7435	2764	2211.58	82
SRR23591557	NC_009009.1	chromosome	SSA_RS10760	DUF4272 domain-containing protein	744	528.732	16662	1801.13	82
SRR23591543	NC_009009.1	chromosome	SSA_RS00665	50S ribosomal protein L24	306	134.348	3886	2033.01	82
SRR20627697	NC_009009.1	chromosome	SSA_RS00200	CHAP domain-containing protein	1215	1028.07	110258	2276.81	82
SRR24302370	NC_009009.1	chromosome	SSA_RS01310	DUF308 domain-containing protein	516	339.457	49840	1989.11	82
SRR24302371	NC_009009.1	chromosome	SSA_RS11705	hypothetical protein	141	27.7281	3878	1927.09	82
SRR23591539	NC_009009.1	chromosome	SSA_RS03930	F0F1 ATP synthase subunit alpha	1506	1285.98	36216	1879.42	83
SRR24302369	NC_009009.1	chromosome	SSA_RS01005	hypothetical protein	195	56.2237	6635	1868.69	83
SRR20627698	NC_009009.1	chromosome	SSA_RS00310	hypothetical protein	84	11.4741	307	1936.12	83
SRR23591549	NC_009009.1	chromosome	SSA_RS00520	V-type ATPase subunit	1014	798.341	16666	1512.78	83
SRR23591547	NC_009009.1	chromosome	SSA_RS04215	DNA polymerase III subunit alpha	3210	2984.69	39440	1223.41	83
SRR23591553	NC_009009.1	chromosome	SSA_RS02885	universal stress protein	453	267.995	3579	1378.5	83
SRR1713039	NC_009009.1	chromosome	SSA_RS01710	tRNA (adenosine(37)-N6)-threonylcarbamoyltransferase complex dimerization subunit type 1 TsaB	687	387.585	70	930.783	83
SRR23591545	NC_009009.1	chromosome	SSA_RS00545	V-type ATP synthase subunit D	624	417.849	9833	1846.89	83
SRR23591551	NC_009009.1	chromosome	SSA_RS10980	competence/damage-inducible protein A	1257	1018.9	34417	1650.14	83
SRR23591555	NC_009009.1	chromosome	SSA_RS06710	serine hydrolase	1782	1543.11	42246.4	1668	83
SRR23591541	NC_009009.1	chromosome	SSA_RS06720	CPBP family intramembrane glutamic endopeptidase	813	609.645	18821	1721.55	83
SRR20627696	NC_009009.1	chromosome	SSA_RS00715	preprotein translocase subunit SecY	1308	1109.61	35751	2184.68	83
SRR23591557	NC_009009.1	chromosome	SSA_RS02885	universal stress protein	453	248.399	7685	1768.27	83
SRR23591543	NC_009009.1	chromosome	SSA_RS04515	ABC transporter ATP-binding protein	726	526.859	15155	2021.76	83
SRR20627697	NC_009009.1	chromosome	SSA_RS10535	GlsB/YeaQ/YmgE family stress response membrane protein	240	86.9154	9303	2272.29	83
SRR24302370	NC_009009.1	chromosome	SSA_RS00615	50S ribosomal protein L4	624	447.152	65062	1971.23	83
SRR24302371	NC_009009.1	chromosome	SSA_RS00330	adenylosuccinate lyase	1296	1124.18	156695	1920.58	83
SRR23591539	NC_009009.1	chromosome	SSA_RS00710	50S ribosomal protein L15	441	243.311	6841	1876.36	84
SRR24302369	NC_009009.1	chromosome	SSA_RS00725	translation initiation factor IF-1	219	71.6097	8403	1858.14	84
SRR20627698	NC_009009.1	chromosome	SSA_RS06865	hemolysin III family protein	648	459.392	12191	1920.3	84
SRR23591549	NC_009009.1	chromosome	SSA_RS10680	glucose-6-phosphate isomerase	1350	1134.34	23270	1486.57	84
SRR23591547	NC_009009.1	chromosome	SSA_RS10090	30S ribosomal protein S15	270	108.336	1422	1215.24	84
SRR23591553	NC_009009.1	chromosome	SSA_RS00520	V-type ATPase subunit	1014	781.807	10232	1350.92	84
SRR1713039	NC_009009.1	chromosome	SSA_RS10980	competence/damage-inducible protein A	1257	957.563	171	920.335	84
SRR23591545	NC_009009.1	chromosome	SSA_RS07335	50S ribosomal protein L35	201	57.1827	1338	1836.4	84
SRR23591551	NC_009009.1	chromosome	SSA_RS11180	metal-sulfur cluster assembly factor	342	144.936	4777	1610.11	84
SRR23591555	NC_009009.1	chromosome	SSA_RS00300	hypothetical protein	228	64.9958	1767	1656.36	84
SRR23591541	NC_009009.1	chromosome	SSA_RS10945	DUF1292 domain-containing protein	312	134.291	4145	1721.2	84
SRR20627696	NC_009009.1	chromosome	SSA_RS10535	GlsB/YeaQ/YmgE family stress response membrane protein	240	84.7435	2708	2166.77	84
SRR23591557	NC_009009.1	chromosome	SSA_RS09815	molecular chaperone DnaJ	1134	903.782	27793	1757.63	84
SRR23591543	NC_009009.1	chromosome	SSA_RS07335	50S ribosomal protein L35	201	57.4301	1647	2015.68	84
SRR20627697	NC_009009.1	chromosome	SSA_RS09475	MarR family transcriptional regulator	435	255.595	26255	2180.71	84
SRR24302370	NC_009009.1	chromosome	SSA_RS03915	F0F1 ATP synthase subunit A	717	540.048	76016	1906.94	84
SRR24302371	NC_009009.1	chromosome	SSA_RS04025	Ig-like domain-containing protein	1740	1568.18	213431	1875.32	84
SRR23591539	NC_009009.1	chromosome	SSA_RS00695	50S ribosomal protein L18	357	172.568	4846	1874.05	85
SRR24302369	NC_009009.1	chromosome	SSA_RS00680	30S ribosomal protein S8	399	220.972	25680	1840.23	85
SRR20627698	NC_009009.1	chromosome	SSA_RS07340	translation initiation factor IF-3	531	343.75	8428	1774.17	85
SRR23591549	NC_009009.1	chromosome	SSA_RS10740	nicotinamide riboside transporter PnuC	816	619.335	12619	1476.5	85
SRR23591547	NC_009009.1	chromosome	SSA_RS04075	BlaI/MecI/CopY family transcriptional regulator	378	203.51	2639	1200.56	85
SRR23591553	NC_009009.1	chromosome	SSA_RS06375	extracellular solute-binding protein	1257	1024.81	12921	1301.44	85
SRR1713039	NC_009009.1	chromosome	SSA_RS08535	hypothetical protein	534	237.138	42	912.777	85
SRR23591545	NC_009009.1	chromosome	SSA_RS07695	catabolite control protein A	1005	785.361	18286	1827.36	85
SRR23591551	NC_009009.1	chromosome	SSA_RS07260	NAD-dependent DNA ligase LigA	1959	1720.9	56617	1607.2	85
SRR23591555	NC_009009.1	chromosome	SSA_RS00605	30S ribosomal protein S10	309	120.645	3199	1615.51	85
SRR23591541	NC_009009.1	chromosome	SSA_RS00545	V-type ATP synthase subunit D	624	421.643	12993	1718.37	85
SRR20627696	NC_009009.1	chromosome	SSA_RS11345	prepilin-type N-terminal cleavage/methylation domain-containing protein	459	270.367	8491.78	2129.69	85
SRR23591557	NC_009009.1	chromosome	SSA_RS03390	DUF1797 family protein	231	71.9385	2170	1724.06	85
SRR23591543	NC_009009.1	chromosome	SSA_RS03930	F0F1 ATP synthase subunit alpha	1506	1298.76	37246	2015.66	85
SRR20627697	NC_009009.1	chromosome	SSA_RS00715	preprotein translocase subunit SecY	1308	1121.07	114823	2174.38	85
SRR24302370	NC_009009.1	chromosome	SSA_RS01915	polyketide cyclase	408	233.293	32661	1896.67	85
SRR24302371	NC_009009.1	chromosome	SSA_RS05230	50S ribosomal protein L21	315	152.016	20546	1862.32	85
SRR23591539	NC_009009.1	chromosome	SSA_RS03135	transporter	1242	1021.98	28523	1862.56	86
SRR24302369	NC_009009.1	chromosome	SSA_RS06435	30S ribosomal protein S16	273	109.934	12671	1825.13	86
SRR20627698	NC_009009.1	chromosome	SSA_RS03935	F0F1 ATP synthase subunit gamma	882	692.86	16781	1752.61	86
SRR23591549	NC_009009.1	chromosome	SSA_RS00545	V-type ATP synthase subunit D	624	428.255	8569	1449.98	86
SRR23591547	NC_009009.1	chromosome	SSA_RS03265	Dps family protein	516	336.918	4313	1185.19	86
SRR23591553	NC_009009.1	chromosome	SSA_RS01835	formate C-acetyltransferase	2316	2083.81	26222	1298.91	86
SRR1713039	NC_009009.1	chromosome	SSA_RS07050	phosphoribosyl-ATP diphosphatase	315	85.5772	15	903.337	86
SRR23591545	NC_009009.1	chromosome	SSA_RS09430	acetyl-CoA carboxylase biotin carboxylase subunit	1368	1148.36	26090	1783.08	86
SRR23591551	NC_009009.1	chromosome	SSA_RS09435	3-hydroxyacyl-ACP dehydratase FabZ	423	212.376	6986	1606.94	86
SRR23591555	NC_009009.1	chromosome	SSA_RS04220	6-phosphofructokinase	1011	772.114	20248	1597.73	86
SRR23591541	NC_009009.1	chromosome	SSA_RS08120	class I SAM-dependent methyltransferase	741	537.728	16432	1704.04	86
SRR20627696	NC_009009.1	chromosome	SSA_RS09475	MarR family transcriptional regulator	435	247.901	7445	2036.37	86
SRR23591557	NC_009009.1	chromosome	SSA_RS03635	superoxide dismutase SodA	606	392.805	11804	1717.54	86
SRR23591543	NC_009009.1	chromosome	SSA_RS06715	serine hydrolase domain-containing protein	1788	1580.76	45317.1	2014.95	86
SRR20627697	NC_009009.1	chromosome	SSA_RS03930	F0F1 ATP synthase subunit alpha	1506	1319.07	131109	2110.1	86
SRR24302370	NC_009009.1	chromosome	SSA_RS00670	50S ribosomal protein L5	543	366.33	51252	1895.4	86
SRR24302371	NC_009009.1	chromosome	SSA_RS04420	hypothetical protein	192	55.8706	7520	1854.6	86
SRR23591539	NC_009009.1	chromosome	SSA_RS09685	hypothetical protein	663	452.923	12585	1854.33	87
SRR24302369	NC_009009.1	chromosome	SSA_RS09775	DNA-directed RNA polymerase subunit delta	591	409.693	46062	1780.33	87
SRR20627698	NC_009009.1	chromosome	SSA_RS09450	3-oxoacyl-[acyl-carrier-protein] reductase	735	546.158	13163	1744.01	87
SRR23591549	NC_009009.1	chromosome	SSA_RS03380	GyrI-like domain-containing protein	615	419.395	8369	1446.05	87
SRR23591547	NC_009009.1	chromosome	SSA_RS03135	transporter	1242	1016.69	12995	1183.37	87
SRR23591553	NC_009009.1	chromosome	SSA_RS04165	accessory Sec system protein Asp3	480	293.836	3674	1290.64	87
SRR1713039	NC_009009.1	chromosome	SSA_RS04005	lipid II isoglutaminyl synthase subunit MurT	1344	1044.56	182	897.953	87
SRR23591545	NC_009009.1	chromosome	SSA_RS03865	phosphoenolpyruvate--protein phosphotransferase	1734	1514.36	34372	1781.36	87
SRR23591551	NC_009009.1	chromosome	SSA_RS03280	hypothetical protein	228	64.1818	2101	1599.16	87
SRR23591555	NC_009009.1	chromosome	SSA_RS10680	glucose-6-phosphate isomerase	1350	1111.11	29077	1594.39	87
SRR23591541	NC_009009.1	chromosome	SSA_RS00655	30S ribosomal protein S17	261	94.7659	2881	1695.29	87
SRR20627696	NC_009009.1	chromosome	SSA_RS03915	F0F1 ATP synthase subunit A	717	523.551	15363	1989.7	87
SRR23591557	NC_009009.1	chromosome	SSA_RS03480	phosphoglycerate mutase	693	478.248	14336	1713.28	87
SRR23591543	NC_009009.1	chromosome	SSA_RS00725	translation initiation factor IF-1	219	69.2871	1916	1943.62	87
SRR20627697	NC_009009.1	chromosome	SSA_RS10970	transcriptional regulator Spx	399	221.649	21270	2037.22	87
SRR24302370	NC_009009.1	chromosome	SSA_RS00620	50S ribosomal protein L23	297	131.028	18266	1888.61	87
SRR24302371	NC_009009.1	chromosome	SSA_RS03910	F0F1 ATP synthase subunit C	201	61.7025	8266	1845.9	87
SRR23591539	NC_009009.1	chromosome	SSA_RS09430	acetyl-CoA carboxylase biotin carboxylase subunit	1368	1147.98	31727	1844.39	88
SRR24302369	NC_009009.1	chromosome	SSA_RS08910	DUF402 domain-containing protein	534	352.941	39031	1751.15	88
SRR20627698	NC_009009.1	chromosome	SSA_RS02795	preprotein translocase subunit SecA	2520	2326.8	55410	1723.23	88
SRR23591549	NC_009009.1	chromosome	SSA_RS10090	30S ribosomal protein S15	270	105.032	2091	1442.66	88
SRR23591547	NC_009009.1	chromosome	SSA_RS05990	NUDIX hydrolase	417	240.372	3041	1171.29	88
SRR23591553	NC_009009.1	chromosome	SSA_RS07245	serine hydrolase domain-containing protein	1797	1564.81	19550	1289.6	88
SRR1713039	NC_009009.1	chromosome	SSA_RS07595	glucose-6-phosphate dehydrogenase	1461	1161.56	202	896.243	88
SRR23591545	NC_009009.1	chromosome	SSA_RS03265	Dps family protein	516	313.381	7064	1769.11	88
SRR23591551	NC_009009.1	chromosome	SSA_RS03810	acetylornithine transaminase	1143	904.898	29289	1581.19	88
SRR23591555	NC_009009.1	chromosome	SSA_RS06700	serine hydrolase domain-containing protein	1779	1540.11	40272.6	1593.17	88
SRR23591541	NC_009009.1	chromosome	SSA_RS06715	serine hydrolase domain-containing protein	1788	1576.95	47553.7	1681.58	88
SRR20627696	NC_009009.1	chromosome	SSA_RS10815	50S ribosomal protein L33	153	31.5656	916	1967.67	88
SRR23591557	NC_009009.1	chromosome	SSA_RS08225	helix-turn-helix transcriptional regulator	210	58.9404	1758	1704.75	88
SRR23591543	NC_009009.1	chromosome	SSA_RS00630	30S ribosomal protein S19	282	115.4	3173	1932.56	88
SRR20627697	NC_009009.1	chromosome	SSA_RS10525	DUF2273 domain-containing protein	171	41.8658	4007	2031.88	88
SRR24302370	NC_009009.1	chromosome	SSA_RS09325	hypothetical protein	288	123.487	17135	1879.87	88
SRR24302371	NC_009009.1	chromosome	SSA_RS06035	GNAT family protein	219	74.0466	9869	1836.47	88
SRR23591539	NC_009009.1	chromosome	SSA_RS01640	phosphoglycerate kinase	1197	976.983	26947	1840.7	89
SRR24302369	NC_009009.1	chromosome	SSA_RS00660	50S ribosomal protein L14	369	192.849	21147	1736.39	89
SRR20627698	NC_009009.1	chromosome	SSA_RS03915	F0F1 ATP synthase subunit A	717	528.169	12521	1715.46	89
SRR23591549	NC_009009.1	chromosome	SSA_RS01190	DUF1846 domain-containing protein	1485	1269.34	25158	1436.25	89
SRR23591547	NC_009009.1	chromosome	SSA_RS03365	DUF1827 family protein	303	136.057	1673	1138.43	89
SRR23591553	NC_009009.1	chromosome	SSA_RS08990	ribosome-associated translation inhibitor RaiA	543	355.07	4426	1286.67	89
SRR1713039	NC_009009.1	chromosome	SSA_RS02820	ATP-dependent DNA helicase RecG	2016	1716.56	298	894.692	89
SRR23591545	NC_009009.1	chromosome	SSA_RS02405	ABC transporter ATP-binding protein	1758	1538.36	34259	1747.8	89
SRR23591551	NC_009009.1	chromosome	SSA_RS05955	DUF4649 family protein	222	60.6008	1946	1568.71	89
SRR23591555	NC_009009.1	chromosome	SSA_RS10735	NUDIX hydrolase	783	560.825	14615	1587.72	89
SRR23591541	NC_009009.1	chromosome	SSA_RS10760	DUF4272 domain-containing protein	744	540.728	16231	1673.86	89
SRR20627696	NC_009009.1	chromosome	SSA_RS03935	F0F1 ATP synthase subunit gamma	882	688.157	19638	1935	89
SRR23591557	NC_009009.1	chromosome	SSA_RS00675	type Z 30S ribosomal protein S14	186	45.1385	1338	1694.19	89
SRR23591543	NC_009009.1	chromosome	SSA_RS04220	6-phosphofructokinase	1011	803.765	22033	1926.7	89
SRR20627697	NC_009009.1	chromosome	SSA_RS10785	30S ribosomal protein S2	783	600.543	57198	2021.97	89
SRR24302370	NC_009009.1	chromosome	SSA_RS10090	30S ribosomal protein S15	270	109.122	15119	1877.04	89
SRR24302371	NC_009009.1	chromosome	SSA_RS07695	catabolite control protein A	1005	833.184	110998	1835.65	89
SRR23591539	NC_009009.1	chromosome	SSA_RS03920	F0F1 ATP synthase subunit B	495	291.803	7984	1825.95	90
SRR24302369	NC_009009.1	chromosome	SSA_RS00940	TrbC/VirB2 family protein	324	152.011	16658	1735.26	90
SRR20627698	NC_009009.1	chromosome	SSA_RS09435	3-hydroxyacyl-ACP dehydratase FabZ	423	240.278	5693	1714.51	90
SRR23591549	NC_009009.1	chromosome	SSA_RS04025	Ig-like domain-containing protein	1740	1524.34	29952	1423.89	90
SRR23591547	NC_009009.1	chromosome	SSA_RS00340	TetR/AcrR family transcriptional regulator	597	417.232	5061	1123.03	90
SRR23591553	NC_009009.1	chromosome	SSA_RS03940	F0F1 ATP synthase subunit beta	1407	1174.81	14505	1274.44	90
SRR1713039	NC_009009.1	chromosome	SSA_RS08840	very short patch repair endonuclease	423	144.412	25	892.183	90
SRR23591545	NC_009009.1	chromosome	SSA_RS10945	DUF1292 domain-containing protein	312	136.054	2966	1710.95	90
SRR23591551	NC_009009.1	chromosome	SSA_RS10760	DUF4272 domain-containing protein	744	519.167	16563	1558.51	90
SRR23591555	NC_009009.1	chromosome	SSA_RS10945	DUF1292 domain-containing protein	312	122.911	3202	1587.21	90
SRR23591541	NC_009009.1	chromosome	SSA_RS04225	pyruvate kinase	1506	1294.95	38501	1657.95	90
SRR20627696	NC_009009.1	chromosome	SSA_RS10970	transcriptional regulator Spx	399	214.814	5762	1818.78	90
SRR23591557	NC_009009.1	chromosome	SSA_RS03455	HU family DNA-binding protein	276	102.861	3030	1683.62	90
SRR23591543	NC_009009.1	chromosome	SSA_RS05030	SHIRT domain-containing protein	2421	2213.76	60674	1926.37	90
SRR20627697	NC_009009.1	chromosome	SSA_RS09915	hypothetical protein	228	78.2687	7420	2012.58	90
SRR24302370	NC_009009.1	chromosome	SSA_RS09465	acyl carrier protein	225	76.0401	10507	1871.97	90
SRR24302371	NC_009009.1	chromosome	SSA_RS08475	CsbD family protein	195	57.7791	7622	1817.67	90
SRR23591539	NC_009009.1	chromosome	SSA_RS00645	50S ribosomal protein L16	414	219.821	5995	1820.03	91
SRR24302369	NC_009009.1	chromosome	SSA_RS00330	adenylosuccinate lyase	1296	1112.08	120873	1721.12	91
SRR20627698	NC_009009.1	chromosome	SSA_RS10810	preprotein translocase subunit SecE	180	46.7009	1102	1707.54	91
SRR23591549	NC_009009.1	chromosome	SSA_RS03940	F0F1 ATP synthase subunit beta	1407	1191.34	23247	1414.05	91
SRR23591547	NC_009009.1	chromosome	SSA_RS04080	M56 family metallopeptidase	1458	1232.69	14863	1116.31	91
SRR23591553	NC_009009.1	chromosome	SSA_RS08120	class I SAM-dependent methyltransferase	741	551.16	6616	1239.05	91
SRR1713039	NC_009009.1	chromosome	SSA_RS03010	amino acid ABC transporter substrate-binding protein	864	564.563	97	885.475	91
SRR23591545	NC_009009.1	chromosome	SSA_RS07260	NAD-dependent DNA ligase LigA	1959	1739.36	37137	1675.69	91
SRR23591551	NC_009009.1	chromosome	SSA_RS04220	6-phosphofructokinase	1011	772.898	24599	1554.8	91
SRR23591555	NC_009009.1	chromosome	SSA_RS05990	NUDIX hydrolase	417	209.108	5437	1584.14	91
SRR23591541	NC_009009.1	chromosome	SSA_RS03920	F0F1 ATP synthase subunit B	495	296.747	8806	1654.8	91
SRR20627696	NC_009009.1	chromosome	SSA_RS10525	DUF2273 domain-containing protein	171	40.9242	1088	1802.68	91
SRR23591557	NC_009009.1	chromosome	SSA_RS00335	NAD(P)H-dependent oxidoreductase	567	355.065	10411	1675.87	91
SRR23591543	NC_009009.1	chromosome	SSA_RS09465	acyl carrier protein	225	73.3592	2005	1921	91
SRR20627697	NC_009009.1	chromosome	SSA_RS03910	F0F1 ATP synthase subunit C	201	59.8713	5546	1966.52	91
SRR24302370	NC_009009.1	chromosome	SSA_RS03265	Dps family protein	516	339.457	46680	1862.99	91
SRR24302371	NC_009009.1	chromosome	SSA_RS01285	low temperature requirement protein A	1146	974.184	128436	1816.61	91
SRR23591539	NC_009009.1	chromosome	SSA_RS04220	6-phosphofructokinase	1011	790.983	21338	1800.3	92
SRR24302369	NC_009009.1	chromosome	SSA_RS01760	YbaB/EbfC family nucleoid-associated protein	300	131.411	14223	1713.86	92
SRR20627698	NC_009009.1	chromosome	SSA_RS03390	DUF1797 family protein	231	79.6198	1852	1683.19	92
SRR23591549	NC_009009.1	chromosome	SSA_RS03280	hypothetical protein	228	73.5188	1430	1409.52	92
SRR23591547	NC_009009.1	chromosome	SSA_RS04225	pyruvate kinase	1506	1280.69	15440	1116.19	92
SRR23591553	NC_009009.1	chromosome	SSA_RS05750	tyrosine recombinase XerS	1071	838.807	9889	1216.91	92
SRR1713039	NC_009009.1	chromosome	SSA_RS04760	VOC family protein	387	121.135	20	850.901	92
SRR23591545	NC_009009.1	chromosome	SSA_RS10090	30S ribosomal protein S15	270	104.621	2228	1671.37	92
SRR23591551	NC_009009.1	chromosome	SSA_RS03930	F0F1 ATP synthase subunit alpha	1506	1267.9	39343	1515.87	92
SRR23591555	NC_009009.1	chromosome	SSA_RS10560	TIGR00266 family protein	696	474.426	12291	1578.42	92
SRR23591541	NC_009009.1	chromosome	SSA_RS00335	NAD(P)H-dependent oxidoreductase	567	365.775	10821	1649.7	92
SRR20627696	NC_009009.1	chromosome	SSA_RS03910	F0F1 ATP synthase subunit C	201	58.7224	1552	1792.08	92
SRR23591557	NC_009009.1	chromosome	SSA_RS09610	hypothetical protein	216	62.534	1830	1672.59	92
SRR23591543	NC_009009.1	chromosome	SSA_RS01270	co-chaperone GroES	282	115.4	3150	1918.55	92
SRR20627697	NC_009009.1	chromosome	SSA_RS06865	hemolysin III family protein	648	465.742	40748	1857.37	92
SRR24302370	NC_009009.1	chromosome	SSA_RS03865	phosphoenolpyruvate--protein phosphotransferase	1734	1554.59	212957	1855.83	92
SRR24302371	NC_009009.1	chromosome	SSA_RS03010	amino acid ABC transporter substrate-binding protein	864	694.622	91337	1811.82	92
SRR23591539	NC_009009.1	chromosome	SSA_RS07660	amino acid ABC transporter permease	660	449.969	12136	1799.91	93
SRR24302369	NC_009009.1	chromosome	SSA_RS11740	hypothetical protein	357	181.739	19391	1689.54	93
SRR20627698	NC_009009.1	chromosome	SSA_RS03295	DUF3165 family protein	270	108.355	2515	1679.59	93
SRR23591549	NC_009009.1	chromosome	SSA_RS04180	accessory Sec system glycosylation chaperone GtfB	1344	1128.34	21821	1401.42	93
SRR23591547	NC_009009.1	chromosome	SSA_RS00650	50S ribosomal protein L29	207	61.0937	726	1100.2	93
SRR23591553	NC_009009.1	chromosome	SSA_RS02390	hypothetical protein	336	162.093	1893	1205.47	93
SRR1713039	NC_009009.1	chromosome	SSA_RS09835	heat-inducible transcriptional repressor HrcA	1035	735.563	121	847.779	93
SRR23591545	NC_009009.1	chromosome	SSA_RS04225	pyruvate kinase	1506	1286.36	26795	1634.81	93
SRR23591551	NC_009009.1	chromosome	SSA_RS10680	glucose-6-phosphate isomerase	1350	1111.9	34288	1506.45	93
SRR23591555	NC_009009.1	chromosome	SSA_RS01640	phosphoglycerate kinase	1197	958.114	24352	1548.54	93
SRR23591541	NC_009009.1	chromosome	SSA_RS10920	anaerobic ribonucleoside-triphosphate reductase	2196	1984.95	58197	1634.95	93
SRR20627696	NC_009009.1	chromosome	SSA_RS03635	superoxide dismutase SodA	606	413.084	10853	1781.48	93
SRR23591557	NC_009009.1	chromosome	SSA_RS03940	F0F1 ATP synthase subunit beta	1407	1176.78	34321	1666.93	93
SRR23591543	NC_009009.1	chromosome	SSA_RS09430	acetyl-CoA carboxylase biotin carboxylase subunit	1368	1160.76	31603	1913.61	93
SRR20627697	NC_009009.1	chromosome	SSA_RS06000	30S ribosomal protein S1	1202	1015.07	86882	1817.08	93
SRR24302370	NC_009009.1	chromosome	SSA_RS00010	DNA polymerase III subunit beta	1137	957.594	131071	1854.34	93
SRR24302371	NC_009009.1	chromosome	SSA_RS03265	Dps family protein	516	346.992	45479	1805.95	93
SRR23591539	NC_009009.1	chromosome	SSA_RS00700	30S ribosomal protein S5	495	291.803	7813	1786.84	94
SRR24302369	NC_009009.1	chromosome	SSA_RS00655	30S ribosomal protein S17	261	100.871	10729	1684.26	94
SRR20627698	NC_009009.1	chromosome	SSA_RS09675	Asp23/Gls24 family envelope stress response protein	366	188.198	4337	1667.59	94
SRR23591549	NC_009009.1	chromosome	SSA_RS00515	hypothetical protein	591	395.789	7549	1382.16	94
SRR23591547	NC_009009.1	chromosome	SSA_RS10560	TIGR00266 family protein	696	515.925	6105	1095.55	94
SRR23591553	NC_009009.1	chromosome	SSA_RS04925	bifunctional biotin--[acetyl-CoA-carboxylase] ligase/biotin operon repressor BirA	936	742.042	8646	1202.7	94
SRR1713039	NC_009009.1	chromosome	SSA_RS03370	NUDIX hydrolase	450	164.317	27	846.834	94
SRR23591545	NC_009009.1	chromosome	SSA_RS04410	surface-displayed alpha-enolase	1305	1085.36	22293	1612.02	94
SRR23591551	NC_009009.1	chromosome	SSA_RS00525	V-type ATP synthase subunit F	321	128.486	3911	1487	94
SRR23591555	NC_009009.1	chromosome	SSA_RS10745	AAA family ATPase	1059	820.114	20698	1537.65	94
SRR23591541	NC_009009.1	chromosome	SSA_RS09425	acetyl-CoA carboxylase	carboxyltransferase subunit beta	864	660.458	19318	1631.06	94
SRR20627696	NC_009009.1	chromosome	SSA_RS06000	30S ribosomal protein S1	1202	1003.61	26171	1768.17	94
SRR23591557	NC_009009.1	chromosome	SSA_RS10995	ATP-binding cassette domain-containing protein	624	410.256	11963	1666.63	94
SRR23591543	NC_009009.1	chromosome	SSA_RS11715	SPJ 0845 family protein	138	24.7524	660	1874.11	94
SRR20627697	NC_009009.1	chromosome	SSA_RS09435	3-hydroxyacyl-ACP dehydratase FabZ	423	244.182	20666	1796.72	94
SRR24302370	NC_009009.1	chromosome	SSA_RS09475	MarR family transcriptional regulator	435	259.519	35459	1851.06	94
SRR24302371	NC_009009.1	chromosome	SSA_RS06860	DUF1836 domain-containing protein	462	293.267	38398	1804.1	94
SRR23591539	NC_009009.1	chromosome	SSA_RS07250	type I pullulanase	2298	2077.98	54471	1749.37	95
SRR24302369	NC_009009.1	chromosome	SSA_RS00635	50S ribosomal protein L22	345	170.856	17973	1665.73	95
SRR20627698	NC_009009.1	chromosome	SSA_RS01660	MerR family transcriptional regulator	366	188.198	4301	1653.75	95
SRR23591549	NC_009009.1	chromosome	SSA_RS02390	hypothetical protein	336	158.662	2995	1367.91	95
SRR23591547	NC_009009.1	chromosome	SSA_RS03095	ABC transporter ATP-binding protein	744	563.839	6614	1086.03	95
SRR23591553	NC_009009.1	chromosome	SSA_RS00515	hypothetical protein	591	402.084	4683	1202.2	95
SRR1713039	NC_009009.1	chromosome	SSA_RS08830	hypothetical protein	1959	1659.56	271	841.574	95
SRR23591545	NC_009009.1	chromosome	SSA_RS00650	50S ribosomal protein L29	207	61.048	1240	1594.14	95
SRR23591551	NC_009009.1	chromosome	SSA_RS09425	acetyl-CoA carboxylase	carboxyltransferase subunit beta	864	638.18	19357	1481.74	95
SRR23591555	NC_009009.1	chromosome	SSA_RS00680	30S ribosomal protein S8	399	193.552	4856	1528.57	95
SRR23591541	NC_009009.1	chromosome	SSA_RS02390	hypothetical protein	336	154.238	4473	1617.19	95
SRR20627696	NC_009009.1	chromosome	SSA_RS03930	F0F1 ATP synthase subunit alpha	1506	1307.61	31947	1656.61	95
SRR23591557	NC_009009.1	chromosome	SSA_RS03945	F0F1 ATP synthase subunit epsilon	423	221.515	6298	1625	95
SRR23591543	NC_009009.1	chromosome	SSA_RS01460	metal ABC transporter ATP-binding protein	750	550.789	14610	1864.38	95
SRR20627697	NC_009009.1	chromosome	SSA_RS04225	pyruvate kinase	1506	1319.07	110970	1785.98	95
SRR24302370	NC_009009.1	chromosome	SSA_RS04025	Ig-like domain-containing protein	1740	1560.59	213203	1850.83	95
SRR24302371	NC_009009.1	chromosome	SSA_RS00740	30S ribosomal protein S11	384	216.85	27582	1752.6	95
SRR23591539	NC_009009.1	chromosome	SSA_RS00340	TetR/AcrR family transcriptional regulator	597	388.379	10045	1726.05	96
SRR24302369	NC_009009.1	chromosome	SSA_RS07930	50S ribosomal protein L1	690	508.471	53094	1653.46	96
SRR20627698	NC_009009.1	chromosome	SSA_RS02805	3-deoxy-7-phosphoheptulonate synthase	1032	838.796	19045	1643	96
SRR23591549	NC_009009.1	chromosome	SSA_RS01580	leucine--tRNA ligase	2502	2286.34	43117	1366.6	96
SRR23591547	NC_009009.1	chromosome	SSA_RS00315	hypothetical protein	228	75.7777	883	1078.83	96
SRR23591553	NC_009009.1	chromosome	SSA_RS10945	DUF1292 domain-containing protein	312	142.032	1649	1198.41	96
SRR1713039	NC_009009.1	chromosome	SSA_RS04745	response regulator transcription factor	675	375.597	61	836.997	96
SRR23591545	NC_009009.1	chromosome	SSA_RS01670	GNAT family N-acetyltransferase	420	225.493	4554	1585.02	96
SRR23591551	NC_009009.1	chromosome	SSA_RS00515	hypothetical protein	591	368.736	11169	1479.71	96
SRR23591555	NC_009009.1	chromosome	SSA_RS00535	V-type ATP synthase subunit A	1791	1552.11	38631	1516.41	96
SRR23591541	NC_009009.1	chromosome	SSA_RS03390	DUF1797 family protein	231	73.4318	2119	1609.16	96
SRR20627696	NC_009009.1	chromosome	SSA_RS04225	pyruvate kinase	1506	1307.61	31598	1638.52	96
SRR23591557	NC_009009.1	chromosome	SSA_RS05030	SHIRT domain-containing protein	2421	2190.78	62253	1624.11	96
SRR23591543	NC_009009.1	chromosome	SSA_RS00655	30S ribosomal protein S17	261	99.4459	2569	1815.71	96
SRR20627697	NC_009009.1	chromosome	SSA_RS03925	F0F1 ATP synthase subunit delta	537	355.334	29778	1779.09	96
SRR24302370	NC_009009.1	chromosome	SSA_RS02350	Asp23/Gls24 family envelope stress response protein	390	216.034	29463	1847.65	96
SRR24302371	NC_009009.1	chromosome	SSA_RS02350	Asp23/Gls24 family envelope stress response protein	390	222.624	28180	1744.15	96
SRR23591539	NC_009009.1	chromosome	SSA_RS00635	50S ribosomal protein L22	345	162.901	4174	1709.96	97
SRR24302369	NC_009009.1	chromosome	SSA_RS01960	GNAT family N-acetyltransferase	486	305.454	31748	1645.83	97
SRR20627698	NC_009009.1	chromosome	SSA_RS02800	3-deoxy-7-phosphoheptulonate synthase	1032	838.796	18852	1626.35	97
SRR23591549	NC_009009.1	chromosome	SSA_RS01290	membrane protein	1290	1074.34	20033	1351.25	97
SRR23591547	NC_009009.1	chromosome	SSA_RS01960	GNAT family N-acetyltransferase	486	307.474	3573	1075.86	97
SRR23591553	NC_009009.1	chromosome	SSA_RS00505	V-type ATP synthase subunit I	1956	1723.81	19803	1185.8	97
SRR1713039	NC_009009.1	chromosome	SSA_RS09070	guanylate kinase	633	333.716	54	833.937	97
SRR23591545	NC_009009.1	chromosome	SSA_RS03930	F0F1 ATP synthase subunit alpha	1506	1286.36	25868	1578.25	97
SRR23591551	NC_009009.1	chromosome	SSA_RS00520	V-type ATPase subunit	1014	775.898	23496	1479.34	97
SRR23591555	NC_009009.1	chromosome	SSA_RS11190	50S ribosomal protein L32	183	39.6897	987	1515.11	97
SRR23591541	NC_009009.1	chromosome	SSA_RS00530	GNAT family protein	696	492.911	14178	1603.98	97
SRR20627696	NC_009009.1	chromosome	SSA_RS06865	hemolysin III family protein	648	454.757	10987	1638.21	97
SRR23591557	NC_009009.1	chromosome	SSA_RS00520	V-type ATPase subunit	1014	783.782	22139	1614.42	97
SRR23591543	NC_009009.1	chromosome	SSA_RS10810	preprotein translocase subunit SecE	180	45.0036	1162	1814.79	97
SRR20627697	NC_009009.1	chromosome	SSA_RS10815	50S ribosomal protein L33	153	32.2791	2664	1752.07	97
SRR24302370	NC_009009.1	chromosome	SSA_RS03295	DUF3165 family protein	270	109.122	14870	1846.13	97
SRR24302371	NC_009009.1	chromosome	SSA_RS10090	30S ribosomal protein S15	270	112.951	14108	1721.03	97
SRR23591539	NC_009009.1	chromosome	SSA_RS09450	3-oxoacyl-[acyl-carrier-protein] reductase	735	524.204	13415	1707.85	98
SRR24302369	NC_009009.1	chromosome	SSA_RS09915	hypothetical protein	228	77.611	7967	1625.5	98
SRR20627698	NC_009009.1	chromosome	SSA_RS03910	F0F1 ATP synthase subunit C	201	59.6855	1318	1597.94	98
SRR23591549	NC_009009.1	chromosome	SSA_RS10955	IreB family regulatory phosphoprotein	267	102.689	1914	1350.67	98
SRR23591547	NC_009009.1	chromosome	SSA_RS10765	ATP-dependent Clp protease ATP-binding subunit	2430	2204.69	25591	1074.66	98
SRR23591553	NC_009009.1	chromosome	SSA_RS00315	hypothetical protein	228	77.6021	891	1185.15	98
SRR1713039	NC_009009.1	chromosome	SSA_RS05540	FAD:protein FMN transferase	936	636.563	103	833.898	98
SRR23591545	NC_009009.1	chromosome	SSA_RS10955	IreB family regulatory phosphoprotein	267	102.416	2057	1576.31	98
SRR23591551	NC_009009.1	chromosome	SSA_RS09610	hypothetical protein	216	57.1981	1732	1479.26	98
SRR23591555	NC_009009.1	chromosome	SSA_RS09610	hypothetical protein	216	57.8401	1431	1507.35	98
SRR23591541	NC_009009.1	chromosome	SSA_RS10680	glucose-6-phosphate isomerase	1350	1138.95	32258	1579.37	98
SRR20627696	NC_009009.1	chromosome	SSA_RS09775	DNA-directed RNA polymerase subunit delta	591	398.338	9544	1624.61	98
SRR23591557	NC_009009.1	chromosome	SSA_RS08220	DUF2975 domain-containing protein	528	317.756	8970	1613.44	98
SRR23591543	NC_009009.1	chromosome	SSA_RS10750	DUF4430 domain-containing protein	402	215.231	5531	1806.21	98
SRR20627697	NC_009009.1	chromosome	SSA_RS03295	DUF3165 family protein	270	109.748	9020	1744.81	98
SRR24302370	NC_009009.1	chromosome	SSA_RS00880	TetR/AcrR family transcriptional regulator	573	396.254	53495	1828.96	98
SRR24302371	NC_009009.1	chromosome	SSA_RS03915	F0F1 ATP synthase subunit A	717	547.688	68325	1718.95	98
SRR23591539	NC_009009.1	chromosome	SSA_RS07695	catabolite control protein A	1005	784.983	19862	1688.58	99
SRR24302369	NC_009009.1	chromosome	SSA_RS07695	catabolite control protein A	1005	821.075	83958	1619.18	99
SRR20627698	NC_009009.1	chromosome	SSA_RS10970	transcriptional regulator Spx	399	217.979	4800	1593.46	99
SRR23591549	NC_009009.1	chromosome	SSA_RS00530	GNAT family protein	696	499.655	9142	1325.88	99
SRR23591547	NC_009009.1	chromosome	SSA_RS04220	6-phosphofructokinase	1011	785.686	9111	1073.62	99
SRR23591553	NC_009009.1	chromosome	SSA_RS03265	Dps family protein	516	328.748	3728	1170.53	99
SRR1713039	NC_009009.1	chromosome	SSA_RS03540	magnesium transporter CorA family protein	909	609.563	98	828.561	99
SRR23591545	NC_009009.1	chromosome	SSA_RS09440	acetyl-CoA carboxylase biotin carboxyl carrier protein	489	288.11	5780	1574.51	99
SRR23591551	NC_009009.1	chromosome	SSA_RS00530	GNAT family protein	696	471.575	14182	1469.15	99
SRR23591555	NC_009009.1	chromosome	SSA_RS05030	SHIRT domain-containing protein	2421	2182.11	53984	1507.27	99
SRR23591541	NC_009009.1	chromosome	SSA_RS00705	50S ribosomal protein L30	183	44.3402	1251	1573.31	99
SRR20627696	NC_009009.1	chromosome	SSA_RS08915	DUF960 domain-containing protein	318	144.135	3429	1613.12	99
SRR23591557	NC_009009.1	chromosome	SSA_RS00515	hypothetical protein	591	378.333	10555	1594.55	99
SRR23591543	NC_009009.1	chromosome	SSA_RS10755	hypothetical protein	486	291.943	7502	1806.12	99
SRR20627697	NC_009009.1	chromosome	SSA_RS01455	metal ABC transporter permease	864	681.356	55575	1731.58	99
SRR24302370	NC_009009.1	chromosome	SSA_RS00690	50S ribosomal protein L6	537	360.349	48600	1827.16	99
SRR24302371	NC_009009.1	chromosome	SSA_RS06210	50S ribosomal protein L19	348	182.536	22592	1705.38	99
SRR23591539	NC_009009.1	chromosome	SSA_RS00670	50S ribosomal protein L5	543	336.656	8497	1684.37	100
SRR24302369	NC_009009.1	chromosome	SSA_RS06035	GNAT family protein	219	71.6097	7304	1615.12	100
SRR20627698	NC_009009.1	chromosome	SSA_RS04225	pyruvate kinase	1506	1312.8	28718	1582.96	100
SRR23591549	NC_009009.1	chromosome	SSA_RS04310	cation-translocating P-type ATPase	2697	2481.34	44990	1313.9	100
SRR23591547	NC_009009.1	chromosome	SSA_RS04085	polyphosphate polymerase domain-containing protein	732	551.857	6375	1069.51	100
SRR23591553	NC_009009.1	chromosome	SSA_RS00650	50S ribosomal protein L29	207	63.146	704	1150.79	100
SRR1713039	NC_009009.1	chromosome	SSA_RS03705	arginine deiminase	1230	930.563	149	825.197	100
SRR23591545	NC_009009.1	chromosome	SSA_RS04190	accessory secretory protein Asp5	222	70.7979	1415	1568.6	100
SRR23591551	NC_009009.1	chromosome	SSA_RS01580	leucine--tRNA ligase	2502	2263.9	67535	1457.3	100
SRR23591555	NC_009009.1	chromosome	SSA_RS10990	hypothetical protein	492	277.251	6814	1497.38	100
SRR23591541	NC_009009.1	chromosome	SSA_RS02400	ABC transporter ATP-binding protein	1767	1555.95	43237	1549.57	100
SRR20627696	NC_009009.1	chromosome	SSA_RS09435	3-hydroxyacyl-ACP dehydratase FabZ	423	236.826	5612	1606.79	100
SRR23591557	NC_009009.1	chromosome	SSA_RS07025	hypothetical protein	399	200.82	5595	1592.39	100
SRR23591543	NC_009009.1	chromosome	SSA_RS00535	V-type ATP synthase subunit A	1791	1583.76	40498	1797.26	100
SRR20627697	NC_009009.1	chromosome	SSA_RS08915	DUF960 domain-containing protein	318	149.006	11933	1700.14	100
SRR24302370	NC_009009.1	chromosome	SSA_RS00630	30S ribosomal protein S19	282	118.605	15540	1775.06	100
SRR24302371	NC_009009.1	chromosome	SSA_RS00690	50S ribosomal protein L6	537	367.942	45528	1704.96	100
SRR23591539	NC_009009.1	chromosome	SSA_RS08630	TrkH family potassium uptake protein	1440	1219.98	30670	1677.72	101
SRR24302369	NC_009009.1	chromosome	SSA_RS00065	ATP-dependent zinc metalloprotease FtsH	1980	1796.08	183046	1613.8	101
SRR20627698	NC_009009.1	chromosome	SSA_RS10525	DUF2273 domain-containing protein	171	41.4857	893	1557.64	101
SRR23591549	NC_009009.1	chromosome	SSA_RS00510	V-type ATP synthase subunit K	480	288.114	5170	1300.35	101
SRR23591547	NC_009009.1	chromosome	SSA_RS03860	phosphocarrier protein HPr	264	103.411	1154	1033.17	101
SRR23591553	NC_009009.1	chromosome	SSA_RS00330	adenylosuccinate lyase	1296	1063.81	11844	1149.23	101
SRR1713039	NC_009009.1	chromosome	SSA_RS01510	LPXTG cell wall anchor domain-containing protein	1416	1116.56	175	807.74	101
SRR23591545	NC_009009.1	chromosome	SSA_RS02805	3-deoxy-7-phosphoheptulonate synthase	1032	812.361	16068	1552.35	101
SRR23591551	NC_009009.1	chromosome	SSA_RS03635	superoxide dismutase SodA	606	383.165	11424	1456.5	101
SRR23591555	NC_009009.1	chromosome	SSA_RS06720	CPBP family intramembrane glutamic endopeptidase	813	590.76	14491	1494.48	101
SRR23591541	NC_009009.1	chromosome	SSA_RS07695	catabolite control protein A	1005	793.954	22058	1549.26	101
SRR20627696	NC_009009.1	chromosome	SSA_RS10810	preprotein translocase subunit SecE	180	46.0501	1083	1594.66	101
SRR23591557	NC_009009.1	chromosome	SSA_RS04275	triose-phosphate isomerase	759	543.657	15006	1577.59	101
SRR23591543	NC_009009.1	chromosome	SSA_RS09835	heat-inducible transcriptional repressor HrcA	1035	827.765	21087	1790.51	101
SRR20627697	NC_009009.1	chromosome	SSA_RS09775	DNA-directed RNA polymerase subunit delta	591	408.919	32597	1692.31	101
SRR24302370	NC_009009.1	chromosome	SSA_RS01965	NADP-specific glutamate dehydrogenase	1347	1167.59	151162	1753.94	101
SRR24302371	NC_009009.1	chromosome	SSA_RS03865	phosphoenolpyruvate--protein phosphotransferase	1734	1562.18	192664	1699.35	101
SRR23591539	NC_009009.1	chromosome	SSA_RS01445	thiol peroxidase	492	289.053	7259	1675.94	102
SRR24302369	NC_009009.1	chromosome	SSA_RS02355	transcription antitermination factor NusB	432	252.574	25586	1604.09	102
SRR20627698	NC_009009.1	chromosome	SSA_RS09430	acetyl-CoA carboxylase biotin carboxylase subunit	1368	1174.8	24821	1528.87	102
SRR23591549	NC_009009.1	chromosome	SSA_RS00505	V-type ATP synthase subunit I	1956	1740.34	30942	1288.39	102
SRR23591547	NC_009009.1	chromosome	SSA_RS08990	ribosome-associated translation inhibitor RaiA	543	363.633	4052	1031.66	102
SRR23591553	NC_009009.1	chromosome	SSA_RS01190	DUF1846 domain-containing protein	1485	1252.81	13646	1124.32	102
SRR1713039	NC_009009.1	chromosome	SSA_RS07035	YafY family protein	927	627.563	98	804.796	102
SRR23591545	NC_009009.1	chromosome	SSA_RS04220	6-phosphofructokinase	1011	791.361	15574	1544.55	102
SRR23591551	NC_009009.1	chromosome	SSA_RS09835	heat-inducible transcriptional repressor HrcA	1035	796.898	23675	1451.33	102
SRR23591555	NC_009009.1	chromosome	SSA_RS00725	translation initiation factor IF-1	219	59.6558	1447	1477.81	102
SRR23591541	NC_009009.1	chromosome	SSA_RS03265	Dps family protein	516	316.601	8769	1544.51	102
SRR20627696	NC_009009.1	chromosome	SSA_RS01985	MetQ/NlpA family ABC transporter substrate-binding protein	873	679.185	15752	1572.6	102
SRR23591557	NC_009009.1	chromosome	SSA_RS04185	accessory secretory system protein Asp4	183	43.5134	1201	1577.52	102
SRR23591543	NC_009009.1	chromosome	SSA_RS00705	50S ribosomal protein L30	183	46.5837	1185	1787.94	102
SRR20627697	NC_009009.1	chromosome	SSA_RS08215	hypothetical protein	561	379.085	29069	1627.92	102
SRR24302370	NC_009009.1	chromosome	SSA_RS06865	hemolysin III family protein	648	471.129	60801	1748.38	102
SRR24302371	NC_009009.1	chromosome	SSA_RS01835	formate C-acetyltransferase	2316	2144.18	263674	1694.42	102
SRR23591539	NC_009009.1	chromosome	SSA_RS09440	acetyl-CoA carboxylase biotin carboxyl carrier protein	489	286.311	7176	1672.64	103
SRR24302369	NC_009009.1	chromosome	SSA_RS09010	cysteine synthase A	930	748.107	75664	1601.55	103
SRR20627698	NC_009009.1	chromosome	SSA_RS10535	GlsB/YeaQ/YmgE family stress response membrane protein	240	86.0501	1810	1522.09	103
SRR23591549	NC_009009.1	chromosome	SSA_RS04410	surface-displayed alpha-enolase	1305	1089.34	19362	1288.01	103
SRR23591547	NC_009009.1	chromosome	SSA_RS10680	glucose-6-phosphate isomerase	1350	1124.69	12270	1010.06	103
SRR23591553	NC_009009.1	chromosome	SSA_RS10745	AAA family ATPase	1059	826.807	8990	1122.34	103
SRR1713039	NC_009009.1	chromosome	SSA_RS10415	TatD family hydrolase	771	471.563	73	797.81	103
SRR23591545	NC_009009.1	chromosome	SSA_RS00530	GNAT family protein	696	489.126	9572	1535.88	103
SRR23591551	NC_009009.1	chromosome	SSA_RS04280	GBS Bsp-like repeat-containing protein	4188	3949.9	116473	1440.51	103
SRR23591555	NC_009009.1	chromosome	SSA_RS03935	F0F1 ATP synthase subunit gamma	882	658.846	15924	1472.56	103
SRR23591541	NC_009009.1	chromosome	SSA_RS00525	V-type ATP synthase subunit F	321	141.735	3913	1539.53	103
SRR20627696	NC_009009.1	chromosome	SSA_RS07340	translation initiation factor IF-3	531	339.531	7857	1569.09	103
SRR23591557	NC_009009.1	chromosome	SSA_RS00995	LPXTG cell wall anchor domain-containing protein	1020	789.782	21740	1573.28	103
SRR23591543	NC_009009.1	chromosome	SSA_RS10265	hypothetical protein	258	97.1823	2469	1785.67	103
SRR20627697	NC_009009.1	chromosome	SSA_RS10460	50S ribosomal protein L34	135	23.9438	1817	1611.02	103
SRR24302370	NC_009009.1	chromosome	SSA_RS00705	50S ribosomal protein L30	183	49.3397	6213	1705.96	103
SRR24302371	NC_009009.1	chromosome	SSA_RS02065	pyruvate oxidase	1776	1604.18	190818	1639.01	103
SRR23591539	NC_009009.1	chromosome	SSA_RS05990	NUDIX hydrolase	417	222.395	5572	1672.03	104
SRR24302369	NC_009009.1	chromosome	SSA_RS00750	50S ribosomal protein L17	387	209.69	21137	1596.17	104
SRR20627698	NC_009009.1	chromosome	SSA_RS09425	acetyl-CoA carboxylase	carboxyltransferase subunit beta	864	674.888	14079	1509.57	104
SRR23591549	NC_009009.1	chromosome	SSA_RS00525	V-type ATP synthase subunit F	321	146.1	2547	1263.32	104
SRR23591547	NC_009009.1	chromosome	SSA_RS11860	hypothetical protein	135	21.9546	236	995.22	104
SRR23591553	NC_009009.1	chromosome	SSA_RS07025	hypothetical protein	399	217.609	2359	1118.98	104
SRR1713039	NC_009009.1	chromosome	SSA_RS00615	50S ribosomal protein L4	624	324.769	50	793.436	104
SRR23591545	NC_009009.1	chromosome	SSA_RS04175	accessory Sec system glycosyltransferase GtfA	1521	1301.36	25204	1520.01	104
SRR23591551	NC_009009.1	chromosome	SSA_RS09810	ZmpA/ZmpB/ZmpC family metallo-endopeptidase	5715	5476.9	160294	1429.75	104
SRR23591555	NC_009009.1	chromosome	SSA_RS04025	Ig-like domain-containing protein	1740	1501.11	36228	1470.4	104
SRR23591541	NC_009009.1	chromosome	SSA_RS04180	accessory Sec system glycosylation chaperone GtfB	1344	1132.95	31218	1536.55	104
SRR20627696	NC_009009.1	chromosome	SSA_RS03280	hypothetical protein	228	76.4614	1763	1563.44	104
SRR23591557	NC_009009.1	chromosome	SSA_RS00530	GNAT family protein	696	481.217	13013	1545.58	104
SRR23591543	NC_009009.1	chromosome	SSA_RS00545	V-type ATP synthase subunit D	624	425.579	10786	1781.35	104
SRR20627697	NC_009009.1	chromosome	SSA_RS10335	elongation factor G	2082	1895.07	143025	1602.23	104
SRR24302370	NC_009009.1	chromosome	SSA_RS10955	IreB family regulatory phosphoprotein	267	106.811	13367	1695.44	104
SRR24302371	NC_009009.1	chromosome	SSA_RS06435	30S ribosomal protein S16	273	115.349	13670	1632.93	104
SRR23591539	NC_009009.1	chromosome	SSA_RS10535	GlsB/YeaQ/YmgE family stress response membrane protein	240	84.3601	2093	1655.74	105
SRR24302369	NC_009009.1	chromosome	SSA_RS10680	glucose-6-phosphate isomerase	1350	1166.08	115724	1571.49	105
SRR20627698	NC_009009.1	chromosome	SSA_RS03930	F0F1 ATP synthase subunit alpha	1506	1312.8	27279	1503.64	105
SRR23591549	NC_009009.1	chromosome	SSA_RS03375	YafY family protein	900	702.305	12234	1262.34	105
SRR23591547	NC_009009.1	chromosome	SSA_RS02885	universal stress protein	453	275.138	2957	995.023	105
SRR23591553	NC_009009.1	chromosome	SSA_RS10680	glucose-6-phosphate isomerase	1350	1117.81	12096	1116.98	105
SRR1713039	NC_009009.1	chromosome	SSA_RS09010	cysteine synthase A	930	630.563	97	792.794	105
SRR23591545	NC_009009.1	chromosome	SSA_RS06800	NADPH-dependent FMN reductase	549	344.806	6588	1499.53	105
SRR23591551	NC_009009.1	chromosome	SSA_RS09430	acetyl-CoA carboxylase biotin carboxylase subunit	1368	1129.9	32888	1421.92	105
SRR23591555	NC_009009.1	chromosome	SSA_RS10760	DUF4272 domain-containing protein	744	522.082	12484	1456.86	105
SRR23591541	NC_009009.1	chromosome	SSA_RS09430	acetyl-CoA carboxylase biotin carboxylase subunit	1368	1156.95	31777	1531.62	105
SRR20627696	NC_009009.1	chromosome	SSA_RS10335	elongation factor G	2082	1883.61	42752	1538.99	105
SRR23591557	NC_009009.1	chromosome	SSA_RS00525	V-type ATP synthase subunit F	321	136.717	3594	1502.49	105
SRR23591543	NC_009009.1	chromosome	SSA_RS08225	helix-turn-helix transcriptional regulator	210	63.2603	1601	1778.81	105
SRR20627697	NC_009009.1	chromosome	SSA_RS10810	preprotein translocase subunit SecE	180	46.9877	3506	1584.04	105
SRR24302370	NC_009009.1	chromosome	SSA_RS10680	glucose-6-phosphate isomerase	1350	1170.59	146367	1693.95	105
SRR24302371	NC_009009.1	chromosome	SSA_RS01750	DUF536 domain-containing protein	495	326.076	37948	1603.56	105
SRR23591539	NC_009009.1	chromosome	SSA_RS10340	30S ribosomal protein S7	471	269.956	6619	1636.28	106
SRR24302369	NC_009009.1	chromosome	SSA_RS04420	hypothetical protein	192	54.3863	5366	1562.34	106
SRR20627698	NC_009009.1	chromosome	SSA_RS04220	6-phosphofructokinase	1011	817.796	16978	1502.3	106
SRR23591549	NC_009009.1	chromosome	SSA_RS03370	NUDIX hydrolase	450	259.988	4519	1259.57	106
SRR23591547	NC_009009.1	chromosome	SSA_RS00575	DNA polymerase I	2643	2417.69	25855	990.095	106
SRR23591553	NC_009009.1	chromosome	SSA_RS06340	hypothetical protein	333	159.549	1718	1111.47	106
SRR1713039	NC_009009.1	chromosome	SSA_RS00495	MurR/RpiR family transcriptional regulator	852	552.563	85	792.783	106
SRR23591545	NC_009009.1	chromosome	SSA_RS05030	SHIRT domain-containing protein	2421	2201.36	41550	1481.34	106
SRR23591551	NC_009009.1	chromosome	SSA_RS01640	phosphoglycerate kinase	1197	958.898	27782	1415.37	106
SRR23591555	NC_009009.1	chromosome	SSA_RS07935	50S ribosomal protein L11	426	217.163	5191	1456.36	106
SRR23591541	NC_009009.1	chromosome	SSA_RS00725	translation initiation factor IF-1	219	65.4286	1796	1530.71	106
SRR20627696	NC_009009.1	chromosome	SSA_RS01455	metal ABC transporter permease	864	670.225	15121	1529.78	106
SRR23591557	NC_009009.1	chromosome	SSA_RS04025	Ig-like domain-containing protein	1740	1509.78	39271	1486.66	106
SRR23591543	NC_009009.1	chromosome	SSA_RS03385	ATP-dependent Clp protease ATP-binding subunit	2271	2063.76	51480	1753.26	106
SRR20627697	NC_009009.1	chromosome	SSA_RS01460	metal ABC transporter ATP-binding protein	750	567.555	42037	1572.4	106
SRR24302370	NC_009009.1	chromosome	SSA_RS04510	AbrB/MazE/SpoVT family DNA-binding domain-containing protein	192	54.6606	6757	1674.73	106
SRR24302371	NC_009009.1	chromosome	SSA_RS00645	50S ribosomal protein L16	414	245.95	28543	1599.07	106
SRR23591539	NC_009009.1	chromosome	SSA_RS10680	glucose-6-phosphate isomerase	1350	1129.98	27444	1620.82	107
SRR24302369	NC_009009.1	chromosome	SSA_RS03480	phosphoglycerate mutase	693	511.465	50169	1553.23	107
SRR20627698	NC_009009.1	chromosome	SSA_RS09775	DNA-directed RNA polymerase subunit delta	591	402.741	8204	1474.06	107
SRR23591549	NC_009009.1	chromosome	SSA_RS04075	BlaI/MecI/CopY family transcriptional regulator	378	194.906	3373	1254.08	107
SRR23591547	NC_009009.1	chromosome	SSA_RS06375	extracellular solute-binding protein	1257	1031.69	10973	984.714	107
SRR23591553	NC_009009.1	chromosome	SSA_RS10735	NUDIX hydrolase	783	593.099	6215	1081.64	107
SRR1713039	NC_009009.1	chromosome	SSA_RS02355	transcription antitermination factor NusB	432	150.821	23	785.93	107
SRR23591545	NC_009009.1	chromosome	SSA_RS01445	thiol peroxidase	492	290.907	5442	1468.18	107
SRR23591551	NC_009009.1	chromosome	SSA_RS07250	type I pullulanase	2298	2059.9	59594	1413.3	107
SRR23591555	NC_009009.1	chromosome	SSA_RS10345	30S ribosomal protein S12	414	206.535	4856	1432.48	107
SRR23591541	NC_009009.1	chromosome	SSA_RS09465	acyl carrier protein	225	69.396	1893	1521.14	107
SRR20627696	NC_009009.1	chromosome	SSA_RS03295	DUF3165 family protein	270	106.24	2376	1516.45	107
SRR23591557	NC_009009.1	chromosome	SSA_RS04180	accessory Sec system glycosylation chaperone GtfB	1344	1113.78	28570	1466.1	107
SRR23591543	NC_009009.1	chromosome	SSA_RS06720	CPBP family intramembrane glutamic endopeptidase	813	613.712	15100	1729.34	107
SRR20627697	NC_009009.1	chromosome	SSA_RS11345	prepilin-type N-terminal cleavage/methylation domain-containing protein	459	278.612	20493.2	1561.52	107
SRR24302370	NC_009009.1	chromosome	SSA_RS01750	DUF536 domain-containing protein	495	318.615	38654	1643.59	107
SRR24302371	NC_009009.1	chromosome	SSA_RS11740	hypothetical protein	357	191	22070	1592.15	107
SRR23591539	NC_009009.1	chromosome	SSA_RS00535	V-type ATP synthase subunit A	1791	1570.98	38154	1620.79	108
SRR24302369	NC_009009.1	chromosome	SSA_RS00605	30S ribosomal protein S10	309	139.032	13540	1542.12	108
SRR20627698	NC_009009.1	chromosome	SSA_RS09445	beta-ketoacyl-ACP synthase II	1233	1039.8	20647	1436.89	108
SRR23591549	NC_009009.1	chromosome	SSA_RS00575	DNA polymerase I	2643	2427.34	41579	1241.3	108
SRR23591547	NC_009009.1	chromosome	SSA_RS08425	glutathione S-transferase family protein	612	432.146	4583	981.865	108
SRR23591553	NC_009009.1	chromosome	SSA_RS00530	GNAT family protein	696	506.3	5232	1066.67	108
SRR1713039	NC_009009.1	chromosome	SSA_RS10560	TIGR00266 family protein	696	396.578	60	779.721	108
SRR23591545	NC_009009.1	chromosome	SSA_RS07255	diacylglycerol kinase family lipid kinase	951	738.106	13692	1455.87	108
SRR23591551	NC_009009.1	chromosome	SSA_RS02805	3-deoxy-7-phosphoheptulonate synthase	1032	793.898	22954	1412.45	108
SRR23591555	NC_009009.1	chromosome	SSA_RS05235	ribosomal-processing cysteine protease Prp	345	148.955	3493	1428.72	108
SRR23591541	NC_009009.1	chromosome	SSA_RS02405	ABC transporter ATP-binding protein	1758	1546.95	41826	1507.72	108
SRR20627696	NC_009009.1	chromosome	SSA_RS11435	teichoic acid D-Ala incorporation-associated protein DltX	132	22.067	492	1511.8	108
SRR23591557	NC_009009.1	chromosome	SSA_RS10740	nicotinamide riboside transporter PnuC	816	600.482	15323	1458.47	108
SRR23591543	NC_009009.1	chromosome	SSA_RS10340	30S ribosomal protein S7	471	277.86	6801	1720.34	108
SRR20627697	NC_009009.1	chromosome	SSA_RS09450	3-oxoacyl-[acyl-carrier-protein] reductase	735	552.566	40634	1561.15	108
SRR24302370	NC_009009.1	chromosome	SSA_RS03480	phosphoglycerate mutase	693	516.075	60176	1579.7	108
SRR24302371	NC_009009.1	chromosome	SSA_RS00065	ATP-dependent zinc metalloprotease FtsH	1980	1808.18	208362	1587.78	108
SRR23591539	NC_009009.1	chromosome	SSA_RS11190	50S ribosomal protein L32	183	48.0104	1160	1612.43	109
SRR24302369	NC_009009.1	chromosome	SSA_RS00740	30S ribosomal protein S11	384	206.873	19947	1526.83	109
SRR20627698	NC_009009.1	chromosome	SSA_RS03925	F0F1 ATP synthase subunit delta	537	349.701	6852	1417.86	109
SRR23591549	NC_009009.1	chromosome	SSA_RS03555	NADP-dependent isocitrate dehydrogenase	1212	996.341	16789	1221.1	109
SRR23591547	NC_009009.1	chromosome	SSA_RS01190	DUF1846 domain-containing protein	1485	1259.69	13337	980.23	109
SRR23591553	NC_009009.1	chromosome	SSA_RS10955	IreB family regulatory phosphoprotein	267	106.253	1087	1055.99	109
SRR1713039	NC_009009.1	chromosome	SSA_RS02810	holo-ACP synthase	363	107.716	16	765.517	109
SRR23591545	NC_009009.1	chromosome	SSA_RS01640	phosphoglycerate kinase	1197	977.361	18104	1453.77	109
SRR23591551	NC_009009.1	chromosome	SSA_RS00510	V-type ATP synthase subunit K	480	263.784	7554	1398.96	109
SRR23591555	NC_009009.1	chromosome	SSA_RS10810	preprotein translocase subunit SecE	180	38.2269	889	1416.89	109
SRR23591541	NC_009009.1	chromosome	SSA_RS00870	heavy metal-associated domain-containing protein	219	65.4286	1756	1496.61	109
SRR20627696	NC_009009.1	chromosome	SSA_RS01660	MerR family transcriptional regulator	366	185.061	4124	1511.04	109
SRR23591557	NC_009009.1	chromosome	SSA_RS00545	V-type ATP synthase subunit D	624	410.256	10360	1443.31	109
SRR23591543	NC_009009.1	chromosome	SSA_RS00335	NAD(P)H-dependent oxidoreductase	567	369.767	8985	1707.88	109
SRR20627697	NC_009009.1	chromosome	SSA_RS03635	superoxide dismutase SodA	606	423.893	30574	1531.21	109
SRR24302370	NC_009009.1	chromosome	SSA_RS09680	50S ribosomal protein L28	189	52.8893	6120	1567.64	109
SRR24302371	NC_009009.1	chromosome	SSA_RS10805	hypothetical protein	357	191	21643	1561.35	109
SRR23591539	NC_009009.1	chromosome	SSA_RS09445	beta-ketoacyl-ACP synthase II	1233	1012.98	24137	1590.16	110
SRR24302369	NC_009009.1	chromosome	SSA_RS00670	50S ribosomal protein L5	543	361.909	34724	1519.31	110
SRR20627698	NC_009009.1	chromosome	SSA_RS10335	elongation factor G	2082	1888.8	36985	1416.95	110
SRR23591549	NC_009009.1	chromosome	SSA_RS03365	DUF1827 family protein	303	131.237	2207	1218.65	110
SRR23591547	NC_009009.1	chromosome	SSA_RS10945	DUF1292 domain-containing protein	312	143.896	1518	976.686	110
SRR23591553	NC_009009.1	chromosome	SSA_RS11780	hypothetical protein	201	59.2599	603	1050.33	110
SRR1713039	NC_009009.1	chromosome	SSA_RS08410	ATP-dependent Clp protease proteolytic subunit	618	318.813	47	759.764	110
SRR23591545	NC_009009.1	chromosome	SSA_RS01835	formate C-acetyltransferase	2316	2096.36	38770	1451.46	110
SRR23591551	NC_009009.1	chromosome	SSA_RS04225	pyruvate kinase	1506	1267.9	36083	1390.26	110
SRR23591555	NC_009009.1	chromosome	SSA_RS07700	Xaa-Pro peptidase family protein	1083	844.114	19512	1408.33	110
SRR23591541	NC_009009.1	chromosome	SSA_RS08225	helix-turn-helix transcriptional regulator	210	59.8894	1606	1495.37	110
SRR20627696	NC_009009.1	chromosome	SSA_RS08215	hypothetical protein	561	368.83	8200	1507.5	110
SRR23591557	NC_009009.1	chromosome	SSA_RS00650	50S ribosomal protein L29	207	57.0543	1432	1434.53	110
SRR23591543	NC_009009.1	chromosome	SSA_RS07250	type I pullulanase	2298	2090.76	50481	1697.04	110
SRR20627697	NC_009009.1	chromosome	SSA_RS11435	teichoic acid D-Ala incorporation-associated protein DltX	132	22.8807	1636	1517.93	110
SRR24302370	NC_009009.1	chromosome	SSA_RS04420	hypothetical protein	192	54.6606	6309	1563.69	110
SRR24302371	NC_009009.1	chromosome	SSA_RS08910	DUF402 domain-containing protein	534	364.942	41256	1557.68	110
SRR23591539	NC_009009.1	chromosome	SSA_RS03330	cell division protein SepF	600	391.287	9282	1583.09	111
SRR24302369	NC_009009.1	chromosome	SSA_RS03915	F0F1 ATP synthase subunit A	717	535.45	51227	1514.94	111
SRR20627698	NC_009009.1	chromosome	SSA_RS03330	cell division protein SepF	600	411.651	8040	1413.32	111
SRR23591549	NC_009009.1	chromosome	SSA_RS07025	hypothetical protein	399	213.53	3569	1211.21	111
SRR23591547	NC_009009.1	chromosome	SSA_RS01580	leucine--tRNA ligase	2502	2276.69	23887	971.383	111
SRR23591553	NC_009009.1	chromosome	SSA_RS06930	ZIP family manganese transporter TmpA	825	635.007	6379	1036.92	111
SRR1713039	NC_009009.1	chromosome	SSA_RS09775	DNA-directed RNA polymerase subunit delta	591	292.134	43	758.584	111
SRR23591545	NC_009009.1	chromosome	SSA_RS00705	50S ribosomal protein L30	183	46.2634	846	1435.19	111
SRR23591551	NC_009009.1	chromosome	SSA_RS00300	hypothetical protein	228	64.1818	1826	1389.85	111
SRR23591555	NC_009009.1	chromosome	SSA_RS03480	phosphoglycerate mutase	693	471.512	10827	1399	111
SRR23591541	NC_009009.1	chromosome	SSA_RS07250	type I pullulanase	2298	2086.95	55568	1484.79	111
SRR20627696	NC_009009.1	chromosome	SSA_RS03925	F0F1 ATP synthase subunit delta	537	345.393	7669	1505.55	111
SRR23591557	NC_009009.1	chromosome	SSA_RS03270	YqgQ family protein	219	64.3843	1595	1415.91	111
SRR23591543	NC_009009.1	chromosome	SSA_RS09420	acetyl-CoA carboxylase carboxyl transferase subunit alpha	771	571.772	13460	1654.59	111
SRR20627697	NC_009009.1	chromosome	SSA_RS09425	acetyl-CoA carboxylase	carboxyltransferase subunit beta	864	681.356	48094	1498.49	111
SRR24302370	NC_009009.1	chromosome	SSA_RS09440	acetyl-CoA carboxylase biotin carboxyl carrier protein	489	312.681	35030	1517.76	111
SRR24302371	NC_009009.1	chromosome	SSA_RS01960	GNAT family N-acetyltransferase	486	317.105	35398	1538.12	111
SRR23591539	NC_009009.1	chromosome	SSA_RS03315	cell division protein FtsA	1359	1138.98	26910	1576.72	112
SRR24302369	NC_009009.1	chromosome	SSA_RS04025	Ig-like domain-containing protein	1740	1556.08	147627	1502.28	112
SRR20627698	NC_009009.1	chromosome	SSA_RS10460	50S ribosomal protein L34	135	23.9179	449	1358.43	112
SRR23591549	NC_009009.1	chromosome	SSA_RS00650	50S ribosomal protein L29	207	59.1666	976	1195.38	112
SRR23591547	NC_009009.1	chromosome	SSA_RS08420	magnesium-translocating P-type ATPase	2661	2435.69	25361	964.001	112
SRR23591553	NC_009009.1	chromosome	SSA_RS03365	DUF1827 family protein	303	134.706	1319	1010.71	112
SRR1713039	NC_009009.1	chromosome	SSA_RS03275	rhodanese-like domain-containing protein	381	117.624	17	744.849	112
SRR23591545	NC_009009.1	chromosome	SSA_RS02390	hypothetical protein	336	154.875	2830	1434.1	112
SRR23591551	NC_009009.1	chromosome	SSA_RS00545	V-type ATP synthase subunit D	624	400.769	11365	1385.33	112
SRR23591555	NC_009009.1	chromosome	SSA_RS03930	F0F1 ATP synthase subunit alpha	1506	1267.11	29040	1396.32	112
SRR23591541	NC_009009.1	chromosome	SSA_RS02805	3-deoxy-7-phosphoheptulonate synthase	1032	820.954	21717	1475.14	112
SRR20627696	NC_009009.1	chromosome	SSA_RS01460	metal ABC transporter ATP-binding protein	750	556.466	12353	1505.24	112
SRR23591557	NC_009009.1	chromosome	SSA_RS07250	type I pullulanase	2298	2067.78	51120	1412.99	112
SRR23591543	NC_009009.1	chromosome	SSA_RS03390	DUF1797 family protein	231	77.5658	1820	1649.19	112
SRR20627697	NC_009009.1	chromosome	SSA_RS09785	trigger factor	1284	1097.07	77071	1491.41	112
SRR24302370	NC_009009.1	chromosome	SSA_RS01445	thiol peroxidase	492	315.653	35210	1511.19	112
SRR24302371	NC_009009.1	chromosome	SSA_RS01760	YbaB/EbfC family nucleoid-associated protein	300	138.456	15274	1520.04	112
SRR23591539	NC_009009.1	chromosome	SSA_RS00620	50S ribosomal protein L23	297	125.338	2938	1564.33	113
SRR24302369	NC_009009.1	chromosome	SSA_RS08475	CsbD family protein	195	56.2237	5256	1480.3	113
SRR20627698	NC_009009.1	chromosome	SSA_RS08915	DUF960 domain-containing protein	318	146.891	2700	1330.1	113
SRR23591549	NC_009009.1	chromosome	SSA_RS07185	prephenate dehydrogenase	1107	891.341	14646	1190.72	113
SRR23591547	NC_009009.1	chromosome	SSA_RS03940	F0F1 ATP synthase subunit beta	1407	1181.69	12257	960.316	113
SRR23591553	NC_009009.1	chromosome	SSA_RS04170	accessory Sec system translocase SecA2	2382	2149.81	20834	1000.33	113
SRR1713039	NC_009009.1	chromosome	SSA_RS11625	DNA replication/repair protein RecF	1095	795.563	114	738.495	113
SRR23591545	NC_009009.1	chromosome	SSA_RS07245	serine hydrolase domain-containing protein	1797	1577.36	28579	1421.97	113
SRR23591551	NC_009009.1	chromosome	SSA_RS03390	DUF1797 family protein	231	65.9494	1866	1382.23	113
SRR23591555	NC_009009.1	chromosome	SSA_RS00330	adenylosuccinate lyase	1296	1057.11	23991	1382.71	113
SRR23591541	NC_009009.1	chromosome	SSA_RS10810	preprotein translocase subunit SecE	180	42.7917	1127	1468.65	113
SRR20627696	NC_009009.1	chromosome	SSA_RS10460	50S ribosomal protein L34	135	23.2668	512	1492.12	113
SRR23591557	NC_009009.1	chromosome	SSA_RS00730	50S ribosomal protein L36	117	16.2757	402	1411.7	113
SRR23591543	NC_009009.1	chromosome	SSA_RS09440	acetyl-CoA carboxylase biotin carboxyl carrier protein	489	294.748	6854	1634.41	113
SRR20627697	NC_009009.1	chromosome	SSA_RS04220	6-phosphofructokinase	1011	824.066	57620	1484.39	113
SRR24302370	NC_009009.1	chromosome	SSA_RS07695	catabolite control protein A	1005	825.594	90743	1489.06	113
SRR24302371	NC_009009.1	chromosome	SSA_RS10680	glucose-6-phosphate isomerase	1350	1178.18	129716	1517.04	113
SRR23591539	NC_009009.1	chromosome	SSA_RS04185	accessory secretory system protein Asp4	183	48.0104	1123	1561	114
SRR24302369	NC_009009.1	chromosome	SSA_RS10955	IreB family regulatory phosphoprotein	267	105.403	9806	1473.17	114
SRR20627698	NC_009009.1	chromosome	SSA_RS01985	MetQ/NlpA family ABC transporter substrate-binding protein	873	683.888	12543	1327.18	114
SRR23591549	NC_009009.1	chromosome	SSA_RS05030	SHIRT domain-containing protein	2421	2205.34	35879	1178.96	114
SRR23591547	NC_009009.1	chromosome	SSA_RS07240	alpha/beta hydrolase	882	700.574	7226	954.94	114
SRR23591553	NC_009009.1	chromosome	SSA_RS04220	6-phosphofructokinase	1011	778.807	7543	999.733	114
SRR1713039	NC_009009.1	chromosome	SSA_RS11075	class Ib ribonucleoside-diphosphate reductase assembly flavoprotein NrdI	489	196.381	28	734.81	114
SRR23591545	NC_009009.1	chromosome	SSA_RS02400	ABC transporter ATP-binding protein	1767	1547.36	27805	1410.29	114
SRR23591551	NC_009009.1	chromosome	SSA_RS10560	TIGR00266 family protein	696	471.575	13193	1366.69	114
SRR23591555	NC_009009.1	chromosome	SSA_RS00750	50S ribosomal protein L17	387	183.454	4121	1368.61	114
SRR23591541	NC_009009.1	chromosome	SSA_RS06800	NADPH-dependent FMN reductase	549	348.338	9119	1459.82	114
SRR20627696	NC_009009.1	chromosome	SSA_RS00310	hypothetical protein	84	11.7596	250	1441.51	114
SRR23591557	NC_009009.1	chromosome	SSA_RS01265	hypothetical protein	291	113.8	2810	1411.29	114
SRR23591543	NC_009009.1	chromosome	SSA_RS02400	ABC transporter ATP-binding protein	1767	1559.76	35814	1613.85	114
SRR20627697	NC_009009.1	chromosome	SSA_RS03365	DUF1827 family protein	303	136.328	9510	1480.93	114
SRR24302370	NC_009009.1	chromosome	SSA_RS06035	GNAT family protein	219	71.9482	7891	1485.85	114
SRR24302371	NC_009009.1	chromosome	SSA_RS06795	MarR family transcriptional regulator	447	278.356	30523	1510.92	114
SRR23591539	NC_009009.1	chromosome	SSA_RS09820	DJ-1/PfpI family protein	633	423.456	9847	1551.87	115
SRR24302369	NC_009009.1	chromosome	SSA_RS09680	50S ribosomal protein L28	189	52.5955	4864	1464.4	115
SRR20627698	NC_009009.1	chromosome	SSA_RS03635	superoxide dismutase SodA	606	417.601	7646	1324.91	115
SRR23591549	NC_009009.1	chromosome	SSA_RS00730	50S ribosomal protein L36	117	15.5124	245	1144.51	115
SRR23591547	NC_009009.1	chromosome	SSA_RS06800	NADPH-dependent FMN reductase	549	369.59	3712	929.865	115
SRR23591553	NC_009009.1	chromosome	SSA_RS04215	DNA polymerase III subunit alpha	3210	2977.81	28729	995.849	115
SRR1713039	NC_009009.1	chromosome	SSA_RS05965	gamma-glutamyl-gamma-aminobutyrate hydrolase family protein	693	393.58	56	733.283	115
SRR23591545	NC_009009.1	chromosome	SSA_RS04170	accessory Sec system translocase SecA2	2382	2162.36	38782	1407.59	115
SRR23591551	NC_009009.1	chromosome	SSA_RS11185	dihydroxy-acid dehydratase	1704	1465.9	40540	1351.01	115
SRR23591555	NC_009009.1	chromosome	SSA_RS04165	accessory Sec system protein Asp3	480	266.164	5974	1367.47	115
SRR23591541	NC_009009.1	chromosome	SSA_RS00520	V-type ATPase subunit	1014	802.954	20969	1456.26	115
SRR20627696	NC_009009.1	chromosome	SSA_RS09785	trigger factor	1284	1085.61	22549	1408.39	115
SRR23591557	NC_009009.1	chromosome	SSA_RS07335	50S ribosomal protein L35	201	53.5656	1318	1406.32	115
SRR23591543	NC_009009.1	chromosome	SSA_RS00735	30S ribosomal protein S13	366	183.923	4205	1606.94	115
SRR20627697	NC_009009.1	chromosome	SSA_RS00015	DUF951 family protein	195	56.1055	3885	1470.02	115
SRR24302370	NC_009009.1	chromosome	SSA_RS03935	F0F1 ATP synthase subunit gamma	882	704.99	76986	1479.42	115
SRR24302371	NC_009009.1	chromosome	SSA_RS05080	TetR/AcrR family transcriptional regulator	576	406.858	42288	1432.16	115
SRR23591539	NC_009009.1	chromosome	SSA_RS09465	acyl carrier protein	225	74.2487	1701	1528.88	116
SRR24302369	NC_009009.1	chromosome	SSA_RS00705	50S ribosomal protein L30	183	49.0708	4522	1459.23	116
SRR20627698	NC_009009.1	chromosome	SSA_RS11435	teichoic acid D-Ala incorporation-associated protein DltX	132	22.7132	413	1315.78	116
SRR23591549	NC_009009.1	chromosome	SSA_RS04175	accessory Sec system glycosyltransferase GtfA	1521	1305.34	20616	1144.49	116
SRR23591547	NC_009009.1	chromosome	SSA_RS04280	GBS Bsp-like repeat-containing protein	4188	3962.69	39657	926.536	116
SRR23591553	NC_009009.1	chromosome	SSA_RS07695	catabolite control protein A	1005	772.807	7454	995.607	116
SRR1713039	NC_009009.1	chromosome	SSA_RS04765	polysaccharide deacetylase family protein	1398	1098.56	155	727.15	116
SRR23591545	NC_009009.1	chromosome	SSA_RS09445	beta-ketoacyl-ACP synthase II	1233	1013.36	17597	1362.86	116
SRR23591551	NC_009009.1	chromosome	SSA_RS00505	V-type ATP synthase subunit I	1956	1717.9	46900	1333.69	116
SRR23591555	NC_009009.1	chromosome	SSA_RS08990	ribosome-associated translation inhibitor RaiA	543	325.239	7232	1354.75	116
SRR23591541	NC_009009.1	chromosome	SSA_RS05955	DUF4649 family protein	222	67.3869	1722	1424.99	116
SRR20627696	NC_009009.1	chromosome	SSA_RS11510	30S ribosomal protein S4	612	418.976	8634	1397.31	116
SRR23591557	NC_009009.1	chromosome	SSA_RS01580	leucine--tRNA ligase	2502	2271.78	55657	1400.26	116
SRR23591543	NC_009009.1	chromosome	SSA_RS01450	metal ABC transporter substrate-binding lipoprotein/adhesin SsaB	930	730.109	16490	1587.45	116
SRR20627697	NC_009009.1	chromosome	SSA_RS03280	hypothetical protein	228	78.2687	5372	1457.09	116
SRR24302370	NC_009009.1	chromosome	SSA_RS00715	preprotein translocase subunit SecY	1308	1128.59	121939	1463.76	116
SRR24302371	NC_009009.1	chromosome	SSA_RS10955	IreB family regulatory phosphoprotein	267	110.511	11455	1428.25	116
SRR23591539	NC_009009.1	chromosome	SSA_RS03320	cell division protein FtsZ	1278	1057.98	24195	1526.18	117
SRR24302369	NC_009009.1	chromosome	SSA_RS01690	ribonuclease J	1683	1499.08	137003	1447.18	117
SRR20627698	NC_009009.1	chromosome	SSA_RS09785	trigger factor	1284	1090.8	19742	1309.67	117
SRR23591549	NC_009009.1	chromosome	SSA_RS03635	superoxide dismutase SodA	606	410.532	6458	1139.95	117
SRR23591547	NC_009009.1	chromosome	SSA_RS08680	YneF family protein	249	91.5937	915	924.885	117
SRR23591553	NC_009009.1	chromosome	SSA_RS09675	Asp23/Gls24 family envelope stress response protein	366	188.019	1790	982.702	117
SRR1713039	NC_009009.1	chromosome	SSA_RS09685	hypothetical protein	663	363.617	51	722.842	117
SRR23591545	NC_009009.1	chromosome	SSA_RS00665	50S ribosomal protein L24	306	131.478	2280	1361	117
SRR23591551	NC_009009.1	chromosome	SSA_RS03315	cell division protein FtsA	1359	1120.9	30525	1330.36	117
SRR23591555	NC_009009.1	chromosome	SSA_RS06725	serine hydrolase domain-containing protein	1782	1543.11	33963	1340.95	117
SRR23591541	NC_009009.1	chromosome	SSA_RS09440	acetyl-CoA carboxylase biotin carboxyl carrier protein	489	291.071	7401	1417.9	117
SRR20627696	NC_009009.1	chromosome	SSA_RS09425	acetyl-CoA carboxylase	carboxyltransferase subunit beta	864	670.225	13775	1393.61	117
SRR23591557	NC_009009.1	chromosome	SSA_RS07700	Xaa-Pro peptidase family protein	1083	852.782	20864	1398.34	117
SRR23591543	NC_009009.1	chromosome	SSA_RS00750	50S ribosomal protein L17	387	202.135	4555	1583.85	117
SRR20627697	NC_009009.1	chromosome	SSA_RS05985	L-lactate dehydrogenase	987	800.534	54182	1436.86	117
SRR24302370	NC_009009.1	chromosome	SSA_RS02355	transcription antitermination factor NusB	432	256.597	27683	1461.59	117
SRR24302371	NC_009009.1	chromosome	SSA_RS02355	transcription antitermination factor NusB	432	263.583	27202	1422	117
SRR23591539	NC_009009.1	chromosome	SSA_RS02405	ABC transporter ATP-binding protein	1758	1537.98	35135	1524.57	118
SRR24302369	NC_009009.1	chromosome	SSA_RS00690	50S ribosomal protein L6	537	355.934	32153	1430.43	118
SRR20627698	NC_009009.1	chromosome	SSA_RS09440	acetyl-CoA carboxylase biotin carboxyl carrier protein	489	303.015	5453	1302.22	118
SRR23591549	NC_009009.1	chromosome	SSA_RS04080	M56 family metallopeptidase	1458	1242.34	19243	1122.45	118
SRR23591547	NC_009009.1	chromosome	SSA_RS09405	TDT family transporter	918	735.77	7277	915.677	118
SRR23591553	NC_009009.1	chromosome	SSA_RS00510	V-type ATP synthase subunit K	480	293.836	2789	979.746	118
SRR1713039	NC_009009.1	chromosome	SSA_RS10725	tRNA dihydrouridine synthase DusB	978	678.563	95	721.523	118
SRR23591545	NC_009009.1	chromosome	SSA_RS09420	acetyl-CoA carboxylase carboxyl transferase subunit alpha	771	563.807	9770	1360	118
SRR23591551	NC_009009.1	chromosome	SSA_RS00675	type Z 30S ribosomal protein S14	186	41.1244	1117	1326.88	118
SRR23591555	NC_009009.1	chromosome	SSA_RS10515	CsbD family protein	204	50.9874	1121	1339.51	118
[truncated: 36,608 more rows]
[truncated: 3 more columns]
